# Supplementary material for: Generalizability Improvement of Interpretable Symbolic Regression Models for Quantitative Structure–Activity Relationships
Source: ACS Omega. 2024 Feb 16;9(8):9463–74. doi: 10.1021/acsomega.3c09047 (PMC10905595; doi:10.1021/acsomega.3c09047)
Supplement: Supplementary file 2 — ao3c09047_si_002.xlsx [file ao3c09047_si_002.xlsx]

## Sheet: Cover page
Supporting Information for Generalizability Improvement of Interpretable Symbolic Regression Models for Quantitative Structure-activity Relationships Raku Shirasawa [1,2], Katsushi Takaki [1], and Tomoyuki Miyao [1,3]* [1] Graduate School of Science and Technology, Nara Institute of Science and Technology, 8916-5 Takayama-cho, Ikoma, Nara, 630-0192, Japan [2] Advanced Research Laboratory, Technol…

## Sheet: MMS01_tid-10142-actives_100mms
	chembl-id	pot.(log,Ki)	pot.(nMol,Ki)	aromatic_smiles	non_stereo_aromatic_smieles	all-chembl-ids	no.-meas.	pref_name	accession	natoms	core	sub	sub_carbon_replacement	arorings	a_acc	a_don	a_heavy	logP(o/w)	RBC	rings	TPSA	vdw_vol	Weight
61	CHEMBL398929	9.3	0.5	CC(C)N1C[C@@H]([C@H](C1)C(=O)N2CCN(CC2)C3(CCCCC3)CNCc4ccc(c(c4)F)OC)c5ccc(cc5)Cl	CC(C)N1CC(C(C1)C(=O)N2CCN(CC2)C3(CCCCC3)CNCc4ccc(c(c4)F)OC)c5ccc(cc5)Cl	CHEMBL398929	1	Melanocortin receptor 4	P32245	41	CC(C)N1C[C@H](c2ccc(Cl)cc2)[C@@H](C(=O)N2CCN(C3(C[*:1])CCCCC3)CC2)C1	[1*]NCc1ccc(OC)c(F)c1	CNCc1ccc(OC)c(F)c1	1	2	1	12	1.831	3	1	21.26	195.905	169.199
62	CHEMBL247010	8.74	1.8	CC(C)N1C[C@@H]([C@H](C1)C(=O)N2CCN(CC2)C3(CCCCC3)CNCc4ccc(cc4F)OC)c5ccc(cc5)Cl	CC(C)N1CC(C(C1)C(=O)N2CCN(CC2)C3(CCCCC3)CNCc4ccc(cc4F)OC)c5ccc(cc5)Cl	CHEMBL247010	1	Melanocortin receptor 4	P32245	41	CC(C)N1C[C@H](c2ccc(Cl)cc2)[C@@H](C(=O)N2CCN(C3(C[*:1])CCCCC3)CC2)C1	[1*]NCc1ccc(OC)cc1F	CNCc1ccc(OC)cc1F	1	2	1	12	1.831	3	1	21.26	195.905	169.199
63	CHEMBL249271	8.68	2.1	CC(C)N1C[C@@H]([C@H](C1)C(=O)N2CCN(CC2)C3(CCCCC3)CNCc4ccc(cc4)OC(C)C)c5ccc(cc5)Cl	CC(C)N1CC(C(C1)C(=O)N2CCN(CC2)C3(CCCCC3)CNCc4ccc(cc4)OC(C)C)c5ccc(cc5)Cl	CHEMBL249271	1	Melanocortin receptor 4	P32245	42	CC(C)N1C[C@H](c2ccc(Cl)cc2)[C@@H](C(=O)N2CCN(C3(C[*:1])CCCCC3)CC2)C1	[1*]NCc1ccc(OC(C)C)cc1	CNCc1ccc(OC(C)C)cc1	1	2	1	13	2.446	4	1	21.26	226.866	179.263
64	CHEMBL401487	8.44	3.6	CC(C)N1C[C@@H]([C@H](C1)C(=O)N2CCN(CC2)C3(CCCCC3)CNCc4ccc(cc4)OC)c5ccc(cc5)Cl	CC(C)N1CC(C(C1)C(=O)N2CCN(CC2)C3(CCCCC3)CNCc4ccc(cc4)OC)c5ccc(cc5)Cl	CHEMBL401487	1	Melanocortin receptor 4	P32245	40	CC(C)N1C[C@H](c2ccc(Cl)cc2)[C@@H](C(=O)N2CCN(C3(C[*:1])CCCCC3)CC2)C1	[1*]NCc1ccc(OC)cc1	CNCc1ccc(OC)cc1	1	2	1	11	1.643	3	1	21.26	189.811	151.209
65	CHEMBL399766	8.08	8.3	CC(C)N1C[C@@H]([C@H](C1)C(=O)N2CCN(CC2)C3(CCCCC3)CNCc4ccc5c(c4)OCO5)c6ccc(cc6)Cl	CC(C)N1CC(C(C1)C(=O)N2CCN(CC2)C3(CCCCC3)CNCc4ccc5c(c4)OCO5)c6ccc(cc6)Cl	CHEMBL399766	1	Melanocortin receptor 4	P32245	41	CC(C)N1C[C@H](c2ccc(Cl)cc2)[C@@H](C(=O)N2CCN(C3(C[*:1])CCCCC3)CC2)C1	[1*]NCc1ccc2c(c1)OCO2	CNCc1ccc2c(c1)OCO2	1	3	1	12	1.392	2	2	30.49	192.478	165.192
66	CHEMBL399112	7.96	11	CC(C)N1C[C@@H]([C@H](C1)C(=O)N2CCN(CC2)C3(CCCCC3)CNCc4ccc(cc4F)F)c5ccc(cc5)Cl	CC(C)N1CC(C(C1)C(=O)N2CCN(CC2)C3(CCCCC3)CNCc4ccc(cc4F)F)c5ccc(cc5)Cl	CHEMBL399112	1	Melanocortin receptor 4	P32245	40	CC(C)N1C[C@H](c2ccc(Cl)cc2)[C@@H](C(=O)N2CCN(C3(C[*:1])CCCCC3)CC2)C1	[1*]NCc1ccc(F)cc1F	CNCc1ccc(F)cc1F	1	1	1	11	2.028	2	1	12.03	172.809	157.163
67	CHEMBL398409	7.92	12	CC(C)N1C[C@@H]([C@H](C1)C(=O)N2CCN(CC2)C3(CCCCC3)CNCc4ccccc4F)c5ccc(cc5)Cl	CC(C)N1CC(C(C1)C(=O)N2CCN(CC2)C3(CCCCC3)CNCc4ccccc4F)c5ccc(cc5)Cl	CHEMBL398409	1	Melanocortin receptor 4	P32245	39	CC(C)N1C[C@H](c2ccc(Cl)cc2)[C@@H](C(=O)N2CCN(C3(C[*:1])CCCCC3)CC2)C1	[1*]NCc1ccccc1F	CNCc1ccccc1F	1	1	1	10	1.838	2	1	12.03	166.716	139.173
68	CHEMBL249473	7.8	16	CC(C)N1C[C@@H]([C@H](C1)C(=O)N2CCN(CC2)C3(CCCCC3)CNCc4ccc(cc4OC)OC)c5ccc(cc5)Cl	CC(C)N1CC(C(C1)C(=O)N2CCN(CC2)C3(CCCCC3)CNCc4ccc(cc4OC)OC)c5ccc(cc5)Cl	CHEMBL249473	1	Melanocortin receptor 4	P32245	42	CC(C)N1C[C@H](c2ccc(Cl)cc2)[C@@H](C(=O)N2CCN(C3(C[*:1])CCCCC3)CC2)C1	[1*]NCc1ccc(OC)cc1OC	CNCc1ccc(OC)cc1OC	1	3	1	13	1.634	4	1	30.49	219	181.235
69	CHEMBL399667	7.66	22	CC(C)N1C[C@@H]([C@H](C1)C(=O)N2CCN(CC2)C3(CCCCC3)CNCc4ccsc4)c5ccc(cc5)Cl	CC(C)N1CC(C(C1)C(=O)N2CCN(CC2)C3(CCCCC3)CNCc4ccsc4)c5ccc(cc5)Cl	CHEMBL399667	1	Melanocortin receptor 4	P32245	37	CC(C)N1C[C@H](c2ccc(Cl)cc2)[C@@H](C(=O)N2CCN(C3(C[*:1])CCCCC3)CC2)C1	[1*]NCc1ccsc1	CNCc1ccsc1	1	1	1	8	1.337	2	1	12.03	145.95	127.211
70	CHEMBL400058	7.62	24	CC(C)N1C[C@@H]([C@H](C1)C(=O)N2CCN(CC2)C3(CCCCC3)CNCc4cccc(c4)F)c5ccc(cc5)Cl	CC(C)N1CC(C(C1)C(=O)N2CCN(CC2)C3(CCCCC3)CNCc4cccc(c4)F)c5ccc(cc5)Cl	CHEMBL400058	1	Melanocortin receptor 4	P32245	39	CC(C)N1C[C@H](c2ccc(Cl)cc2)[C@@H](C(=O)N2CCN(C3(C[*:1])CCCCC3)CC2)C1	[1*]NCc1cccc(F)c1	CNCc1cccc(F)c1	1	1	1	10	1.877	2	1	12.03	166.716	139.173
71	CHEMBL248862	7.6	25	CC(C)N1C[C@@H]([C@H](C1)C(=O)N2CCN(CC2)C3(CCCCC3)CNCc4ccccc4Cl)c5ccc(cc5)Cl	CC(C)N1CC(C(C1)C(=O)N2CCN(CC2)C3(CCCCC3)CNCc4ccccc4Cl)c5ccc(cc5)Cl	CHEMBL248862	1	Melanocortin receptor 4	P32245	39	CC(C)N1C[C@H](c2ccc(Cl)cc2)[C@@H](C(=O)N2CCN(C3(C[*:1])CCCCC3)CC2)C1	[1*]NCc1ccccc1Cl	CNCc1ccccc1Cl	1	1	1	10	2.277	2	1	12.03	179.529	155.628
72	CHEMBL395355	7.59	26	CC(C)N1C[C@@H]([C@H](C1)C(=O)N2CCN(CC2)C3(CCCCC3)CNCc4ccccc4)c5ccc(cc5)Cl	CC(C)N1CC(C(C1)C(=O)N2CCN(CC2)C3(CCCCC3)CNCc4ccccc4)c5ccc(cc5)Cl	CHEMBL395355	1	Melanocortin receptor 4	P32245	38	CC(C)N1C[C@H](c2ccc(Cl)cc2)[C@@H](C(=O)N2CCN(C3(C[*:1])CCCCC3)CC2)C1	[1*]NCc1ccccc1	CNCc1ccccc1	1	1	1	9	1.687	2	1	12.03	160.623	121.183
73	CHEMBL397608	7.57	27	CC(C)N1C[C@@H]([C@H](C1)C(=O)N2CCN(CC2)C3(CCCCC3)CNCc4ccncc4)c5ccc(cc5)Cl	CC(C)N1CC(C(C1)C(=O)N2CCN(CC2)C3(CCCCC3)CNCc4ccncc4)c5ccc(cc5)Cl	CHEMBL397608	1	Melanocortin receptor 4	P32245	38	CC(C)N1C[C@H](c2ccc(Cl)cc2)[C@@H](C(=O)N2CCN(C3(C[*:1])CCCCC3)CC2)C1	[1*]NCc1ccncc1	CNCc1ccncc1	1	2	1	9	0.455	2	1	24.92	154.498	122.171
74	CHEMBL247009	7.57	27	CC(C)N1C[C@@H]([C@H](C1)C(=O)N2CCN(CC2)C3(CCCCC3)CNCc4ccc(cc4)SC)c5ccc(cc5)Cl	CC(C)N1CC(C(C1)C(=O)N2CCN(CC2)C3(CCCCC3)CNCc4ccc(cc4)SC)c5ccc(cc5)Cl	CHEMBL247009	1	Melanocortin receptor 4	P32245	40	CC(C)N1C[C@H](c2ccc(Cl)cc2)[C@@H](C(=O)N2CCN(C3(C[*:1])CCCCC3)CC2)C1	[1*]NCc1ccc(SC)cc1	CNCc1ccc(SC)cc1	1	1	1	11	2.279	3	1	12.03	201.533	167.276
75	CHEMBL400263	7.54	29	CC(C)N1C[C@@H]([C@H](C1)C(=O)N2CCN(CC2)C3(CCCCC3)CNCc4ccc(cc4)NC(=O)C)c5ccc(cc5)Cl	CC(C)N1CC(C(C1)C(=O)N2CCN(CC2)C3(CCCCC3)CNCc4ccc(cc4)NC(=O)C)c5ccc(cc5)Cl	CHEMBL400263	1	Melanocortin receptor 4	P32245	42	CC(C)N1C[C@H](c2ccc(Cl)cc2)[C@@H](C(=O)N2CCN(C3(C[*:1])CCCCC3)CC2)C1	[1*]NCc1ccc(NC(C)=O)cc1	CNCc1ccc(NC(C)=O)cc1	1	2	2	13	0.978	3	1	41.13	217.161	178.235
76	CHEMBL249065	7.52	30	CC(C)N1C[C@@H]([C@H](C1)C(=O)N2CCN(CC2)C3(CCCCC3)CNCc4cccc(c4)OC)c5ccc(cc5)Cl	CC(C)N1CC(C(C1)C(=O)N2CCN(CC2)C3(CCCCC3)CNCc4cccc(c4)OC)c5ccc(cc5)Cl	CHEMBL249065	1	Melanocortin receptor 4	P32245	40	CC(C)N1C[C@H](c2ccc(Cl)cc2)[C@@H](C(=O)N2CCN(C3(C[*:1])CCCCC3)CC2)C1	[1*]NCc1cccc(OC)c1	CNCc1cccc(OC)c1	1	2	1	11	1.68	3	1	21.26	189.811	151.209
77	CHEMBL249270	7.49	32	CC(C)N1C[C@@H]([C@H](C1)C(=O)N2CCN(CC2)C3(CCCCC3)CNCc4ccc(cc4)C(=O)OC)c5ccc(cc5)Cl	CC(C)N1CC(C(C1)C(=O)N2CCN(CC2)C3(CCCCC3)CNCc4ccc(cc4)C(=O)OC)c5ccc(cc5)Cl	CHEMBL249270	1	Melanocortin receptor 4	P32245	42	CC(C)N1C[C@H](c2ccc(Cl)cc2)[C@@H](C(=O)N2CCN(C3(C[*:1])CCCCC3)CC2)C1	[1*]NCc1ccc(C(=O)OC)cc1	CNCc1ccc(C(=O)OC)cc1	1	2	1	13	1.628	3	1	38.33	215.419	179.219
78	CHEMBL397607	7.46	35	CC(C)N1C[C@@H]([C@H](C1)C(=O)N2CCN(CC2)C3(CCCCC3)CNCc4cccnc4)c5ccc(cc5)Cl	CC(C)N1CC(C(C1)C(=O)N2CCN(CC2)C3(CCCCC3)CNCc4cccnc4)c5ccc(cc5)Cl	CHEMBL397607	1	Melanocortin receptor 4	P32245	38	CC(C)N1C[C@H](c2ccc(Cl)cc2)[C@@H](C(=O)N2CCN(C3(C[*:1])CCCCC3)CC2)C1	[1*]NCc1cccnc1	CNCc1cccnc1	1	2	1	9	0.454	2	1	24.92	154.498	122.171
79	CHEMBL246605	7.43	37	CC(C)N1C[C@@H]([C@H](C1)C(=O)N2CCN(CC2)C3(CCCCC3)CNCc4cccs4)c5ccc(cc5)Cl	CC(C)N1CC(C(C1)C(=O)N2CCN(CC2)C3(CCCCC3)CNCc4cccs4)c5ccc(cc5)Cl	CHEMBL246605	1	Melanocortin receptor 4	P32245	37	CC(C)N1C[C@H](c2ccc(Cl)cc2)[C@@H](C(=O)N2CCN(C3(C[*:1])CCCCC3)CC2)C1	[1*]NCc1cccs1	CNCc1cccs1	1	1	1	8	1.217	2	1	12.03	145.95	127.211
80	CHEMBL247422	7.42	38	CC(C)N1C[C@@H]([C@H](C1)C(=O)N2CCN(CC2)C3(CCCCC3)CNCc4ccco4)c5ccc(cc5)Cl	CC(C)N1CC(C(C1)C(=O)N2CCN(CC2)C3(CCCCC3)CNCc4ccco4)c5ccc(cc5)Cl	CHEMBL247422	1	Melanocortin receptor 4	P32245	37	CC(C)N1C[C@H](c2ccc(Cl)cc2)[C@@H](C(=O)N2CCN(C3(C[*:1])CCCCC3)CC2)C1	[1*]NCc1ccco1	CNCc1ccco1	1	1	1	8	0.402	2	1	25.17	134.229	111.144
81	CHEMBL249267	7.36	44	CC(C)N1C[C@@H]([C@H](C1)C(=O)N2CCN(CC2)C3(CCCCC3)CNCc4ccc(cc4)F)c5ccc(cc5)Cl	CC(C)N1CC(C(C1)C(=O)N2CCN(CC2)C3(CCCCC3)CNCc4ccc(cc4)F)c5ccc(cc5)Cl	CHEMBL249267	1	Melanocortin receptor 4	P32245	39	CC(C)N1C[C@H](c2ccc(Cl)cc2)[C@@H](C(=O)N2CCN(C3(C[*:1])CCCCC3)CC2)C1	[1*]NCc1ccc(F)cc1	CNCc1ccc(F)cc1	1	1	1	10	1.84	2	1	12.03	166.716	139.173
82	CHEMBL249269	7.28	52	CC(C)N1C[C@@H]([C@H](C1)C(=O)N2CCN(CC2)C3(CCCCC3)CNCc4ccc(cc4)[N+](=O)[O-])c5ccc(cc5)Cl	CC(C)N1CC(C(C1)C(=O)N2CCN(CC2)C3(CCCCC3)CNCc4ccc(cc4)[N+](=O)[O-])c5ccc(cc5)Cl	CHEMBL249269	1	Melanocortin receptor 4	P32245	41	CC(C)N1C[C@H](c2ccc(Cl)cc2)[C@@H](C(=O)N2CCN(C3(C[*:1])CCCCC3)CC2)C1	[1*]NCc1ccc([N+](=O)[O-])cc1	CNCc1ccc([N+](=O)[O-])cc1	1	1	1	12	1.622	3	1	57.85	187.475	166.18
83	CHEMBL249064	7.21	62	CC(C)N1C[C@@H]([C@H](C1)C(=O)N2CCN(CC2)C3(CCCCC3)CNCc4ccccc4OC)c5ccc(cc5)Cl	CC(C)N1CC(C(C1)C(=O)N2CCN(CC2)C3(CCCCC3)CNCc4ccccc4OC)c5ccc(cc5)Cl	CHEMBL249064	1	Melanocortin receptor 4	P32245	40	CC(C)N1C[C@H](c2ccc(Cl)cc2)[C@@H](C(=O)N2CCN(C3(C[*:1])CCCCC3)CC2)C1	[1*]NCc1ccccc1OC	CNCc1ccccc1OC	1	2	1	11	1.641	3	1	21.26	189.811	151.209
84	CHEMBL401488	7.19	65	CC(C)N1C[C@@H]([C@H](C1)C(=O)N2CCN(CC2)C3(CCCCC3)CNCc4ccc(cc4)N(C)C)c5ccc(cc5)Cl	CC(C)N1CC(C(C1)C(=O)N2CCN(CC2)C3(CCCCC3)CNCc4ccc(cc4)N(C)C)c5ccc(cc5)Cl	CHEMBL401488	1	Melanocortin receptor 4	P32245	41	CC(C)N1C[C@H](c2ccc(Cl)cc2)[C@@H](C(=O)N2CCN(C3(C[*:1])CCCCC3)CC2)C1	[1*]NCc1ccc(N(C)C)cc1	CNCc1ccc(N(C)C)cc1	1	1	1	12	1.602	3	1	15.27	212.63	164.252
85	CHEMBL397312	7.12	75	CC(C)N1C[C@@H]([C@H](C1)C(=O)N2CCN(CC2)C3(CCCCC3)CNCc4ccoc4)c5ccc(cc5)Cl	CC(C)N1CC(C(C1)C(=O)N2CCN(CC2)C3(CCCCC3)CNCc4ccoc4)c5ccc(cc5)Cl	CHEMBL397312	1	Melanocortin receptor 4	P32245	37	CC(C)N1C[C@H](c2ccc(Cl)cc2)[C@@H](C(=O)N2CCN(C3(C[*:1])CCCCC3)CC2)C1	[1*]NCc1ccoc1	CNCc1ccoc1	1	1	1	8	0.522	2	1	25.17	134.229	111.144
86	CHEMBL247636	7.12	76	CC(C)N1C[C@@H]([C@H](C1)C(=O)N2CCN(CC2)C3(CCCCC3)CNCc4ccccn4)c5ccc(cc5)Cl	CC(C)N1CC(C(C1)C(=O)N2CCN(CC2)C3(CCCCC3)CNCc4ccccn4)c5ccc(cc5)Cl	CHEMBL247636	1	Melanocortin receptor 4	P32245	38	CC(C)N1C[C@H](c2ccc(Cl)cc2)[C@@H](C(=O)N2CCN(C3(C[*:1])CCCCC3)CC2)C1	[1*]NCc1ccccn1	CNCc1ccccn1	1	2	1	9	0.416	2	1	24.92	154.498	122.171
87	CHEMBL400249	7.05	90	CC(C)N1C[C@@H]([C@H](C1)C(=O)N2CCN(CC2)C3(CCCCC3)CNCc4ccc(cc4)Cl)c5ccc(cc5)Cl	CC(C)N1CC(C(C1)C(=O)N2CCN(CC2)C3(CCCCC3)CNCc4ccc(cc4)Cl)c5ccc(cc5)Cl	CHEMBL400249	1	Melanocortin receptor 4	P32245	39	CC(C)N1C[C@H](c2ccc(Cl)cc2)[C@@H](C(=O)N2CCN(C3(C[*:1])CCCCC3)CC2)C1	[1*]NCc1ccc(Cl)cc1	CNCc1ccc(Cl)cc1	1	1	1	10	2.279	2	1	12.03	179.529	155.628
88	CHEMBL398667	6.96	110	CC(C)N1C[C@@H]([C@H](C1)C(=O)N2CCN(CC2)C3(CCCCC3)CNCc4ccccc4OC(F)(F)F)c5ccc(cc5)Cl	CC(C)N1CC(C(C1)C(=O)N2CCN(CC2)C3(CCCCC3)CNCc4ccccc4OC(F)(F)F)c5ccc(cc5)Cl	CHEMBL398667	1	Melanocortin receptor 4	P32245	43	CC(C)N1C[C@H](c2ccc(Cl)cc2)[C@@H](C(=O)N2CCN(C3(C[*:1])CCCCC3)CC2)C1	[1*]NCc1ccccc1OC(F)(F)F	CNCc1ccccc1OC(F)(F)F	1	2	1	14	3.08376	3	1	21.26	208.091	205.179
89	CHEMBL248048	6.96	110	CC(C)N1C[C@@H]([C@H](C1)C(=O)N2CCN(CC2)C3(CCCCC3)CN(C)Cc4ccc(cc4)OC)c5ccc(cc5)Cl	CC(C)N1CC(C(C1)C(=O)N2CCN(CC2)C3(CCCCC3)CN(C)Cc4ccc(cc4)OC)c5ccc(cc5)Cl	CHEMBL248048	1	Melanocortin receptor 4	P32245	41	CC(C)N1C[C@H](c2ccc(Cl)cc2)[C@@H](C(=O)N2CCN(C3(C[*:1])CCCCC3)CC2)C1	[1*]N(C)Cc1ccc(OC)cc1	CN(C)Cc1ccc(OC)cc1	1	2	0	12	1.911	3	1	12.47	210.888	165.236
90	CHEMBL246606	6.89	130	CC(C)N1C[C@@H]([C@H](C1)C(=O)N2CCN(CC2)C3(CCCCC3)CNCc4nccs4)c5ccc(cc5)Cl	CC(C)N1CC(C(C1)C(=O)N2CCN(CC2)C3(CCCCC3)CNCc4nccs4)c5ccc(cc5)Cl	CHEMBL246606	1	Melanocortin receptor 4	P32245	37	CC(C)N1C[C@H](c2ccc(Cl)cc2)[C@@H](C(=O)N2CCN(C3(C[*:1])CCCCC3)CC2)C1	[1*]NCc1nccs1	CNCc1nccs1	1	2	1	8	0.335	2	1	24.92	139.826	128.199
91	CHEMBL249268	6.89	130	CC(C)N1C[C@@H]([C@H](C1)C(=O)N2CCN(CC2)C3(CCCCC3)CNCc4ccc(cc4)C(F)(F)F)c5ccc(cc5)Cl	CC(C)N1CC(C(C1)C(=O)N2CCN(CC2)C3(CCCCC3)CNCc4ccc(cc4)C(F)(F)F)c5ccc(cc5)Cl	CHEMBL249268	1	Melanocortin receptor 4	P32245	42	CC(C)N1C[C@H](c2ccc(Cl)cc2)[C@@H](C(=O)N2CCN(C3(C[*:1])CCCCC3)CC2)C1	[1*]NCc1ccc(C(F)(F)F)cc1	CNCc1ccc(C(F)(F)F)cc1	1	1	1	13	2.62176	2	1	12.03	197.429	189.18
92	CHEMBL398542	6.85	140	CC(C)N1C[C@@H]([C@H](C1)C(=O)N2CCN(CC2)C3(CCCCC3)CNCc4ccccc4C(F)(F)F)c5ccc(cc5)Cl	CC(C)N1CC(C(C1)C(=O)N2CCN(CC2)C3(CCCCC3)CNCc4ccccc4C(F)(F)F)c5ccc(cc5)Cl	CHEMBL398542	1	Melanocortin receptor 4	P32245	42	CC(C)N1C[C@H](c2ccc(Cl)cc2)[C@@H](C(=O)N2CCN(C3(C[*:1])CCCCC3)CC2)C1	[1*]NCc1ccccc1C(F)(F)F	CNCc1ccccc1C(F)(F)F	1	1	1	13	2.61976	2	1	12.03	197.429	189.18
93	CHEMBL400788	6.72	190	CCN(Cc1ccc(cc1)OC)CC2(CCCCC2)N3CCN(CC3)C(=O)[C@H]4CN(C[C@@H]4c5ccc(cc5)Cl)C(C)C	CCN(Cc1ccc(cc1)OC)CC2(CCCCC2)N3CCN(CC3)C(=O)C4CN(CC4c5ccc(cc5)Cl)C(C)C	CHEMBL400788	1	Melanocortin receptor 4	P32245	42	CC(C)N1C[C@H](c2ccc(Cl)cc2)[C@@H](C(=O)N2CCN(C3(C[*:1])CCCCC3)CC2)C1	[1*]N(CC)Cc1ccc(OC)cc1	CN(CC)Cc1ccc(OC)cc1	1	2	0	13	2.252	4	1	12.47	229.416	179.263
94	CHEMBL397562	6.66	220	CC(C)N1C[C@@H]([C@H](C1)C(=O)N2CCN(CC2)C3(CCCCC3)CNCc4cncnc4)c5ccc(cc5)Cl	CC(C)N1CC(C(C1)C(=O)N2CCN(CC2)C3(CCCCC3)CNCc4cncnc4)c5ccc(cc5)Cl	CHEMBL397562	1	Melanocortin receptor 4	P32245	38	CC(C)N1C[C@H](c2ccc(Cl)cc2)[C@@H](C(=O)N2CCN(C3(C[*:1])CCCCC3)CC2)C1	[1*]NCc1cncnc1	CNCc1cncnc1	1	3	1	9	-0.691	2	1	37.81	148.373	123.159
95	CHEMBL250495	6.66	220	CC(C)N1C[C@@H]([C@H](C1)C(=O)N2CCN(CC2)C3(CCCCC3)CNCc4c[nH]cn4)c5ccc(cc5)Cl	CC(C)N1CC(C(C1)C(=O)N2CCN(CC2)C3(CCCCC3)CNCc4c[nH]cn4)c5ccc(cc5)Cl	CHEMBL250495	1	Melanocortin receptor 4	P32245	37	CC(C)N1C[C@H](c2ccc(Cl)cc2)[C@@H](C(=O)N2CCN(C3(C[*:1])CCCCC3)CC2)C1	[1*]NCc1c[nH]cn1	CNCc1c[nH]cn1	1	3	3	8	-0.782	2	1	40.71	129.846	111.148
96	CHEMBL391183	6.52	300	CC(C)N1C[C@@H]([C@H](C1)C(=O)N2CCN(CC2)C3(CCCCC3)CNCC4CCCCC4)c5ccc(cc5)Cl	CC(C)N1CC(C(C1)C(=O)N2CCN(CC2)C3(CCCCC3)CNCC4CCCCC4)c5ccc(cc5)Cl	CHEMBL391183	1	Melanocortin receptor 4	P32245	38	CC(C)N1C[C@H](c2ccc(Cl)cc2)[C@@H](C(=O)N2CCN(C3(C[*:1])CCCCC3)CC2)C1	[1*]NCC1CCCCC1	CNCC1CCCCC1	0	1	1	9	2.044	2	1	12.03	160.623	127.231
97	CHEMBL391780	6.51	310	CC(C)N1C[C@@H]([C@H](C1)C(=O)N2CCN(CC2)C3(CCCCC3)CNC(C)COC)c4ccc(cc4)Cl	CC(C)N1CC(C(C1)C(=O)N2CCN(CC2)C3(CCCCC3)CNC(C)COC)c4ccc(cc4)Cl	CHEMBL391780	1	Melanocortin receptor 4	P32245	36	CC(C)N1C[C@H](c2ccc(Cl)cc2)[C@@H](C(=O)N2CCN(C3(C[*:1])CCCCC3)CC2)C1	[1*]NC(C)COC	CNC(C)COC	0	2	1	7	0.279	3	0	21.26	123.696	103.165
98	CHEMBL391570	6.48	330	CC(C)N1C[C@@H]([C@H](C1)C(=O)N2CCN(CC2)C3(CCCCC3)CNS(=O)(=O)c4ccccc4)c5ccc(cc5)Cl	CC(C)N1CC(C(C1)C(=O)N2CCN(CC2)C3(CCCCC3)CNS(=O)(=O)c4ccccc4)c5ccc(cc5)Cl	CHEMBL391570	1	Melanocortin receptor 4	P32245	40	CC(C)N1C[C@H](c2ccc(Cl)cc2)[C@@H](C(=O)N2CCN(C3(C[*:1])CCCCC3)CC2)C1	[1*]NS(=O)(=O)c1ccccc1	CNS(=O)(=O)c1ccccc1	1	2	1	11	1.001	2	1	46.17	180.747	171.22
99	CHEMBL247230	6.47	340	CC(C)N1C[C@@H]([C@H](C1)C(=O)N2CCN(CC2)C3(CCCCC3)CNS(=O)(=O)Cc4ccccc4)c5ccc(cc5)Cl	CC(C)N1CC(C(C1)C(=O)N2CCN(CC2)C3(CCCCC3)CNS(=O)(=O)Cc4ccccc4)c5ccc(cc5)Cl	CHEMBL247230	1	Melanocortin receptor 4	P32245	41	CC(C)N1C[C@H](c2ccc(Cl)cc2)[C@@H](C(=O)N2CCN(C3(C[*:1])CCCCC3)CC2)C1	[1*]NS(=O)(=O)Cc1ccccc1	CNS(=O)(=O)Cc1ccccc1	1	2	1	12	1.135	3	1	46.17	199.274	185.247
100	CHEMBL400162	6.41	390	CC(C)N1C[C@@H]([C@H](C1)C(=O)N2CCN(CC2)C3(CCCCC3)CNCc4nccn4C)c5ccc(cc5)Cl	CC(C)N1CC(C(C1)C(=O)N2CCN(CC2)C3(CCCCC3)CNCc4nccn4C)c5ccc(cc5)Cl	CHEMBL400162	1	Melanocortin receptor 4	P32245	38	CC(C)N1C[C@H](c2ccc(Cl)cc2)[C@@H](C(=O)N2CCN(C3(C[*:1])CCCCC3)CC2)C1	[1*]NCc1nccn1C	CNCc1nccn1C	1	2	1	9	-0.153	2	1	29.85	150.922	125.175
101	CHEMBL247229	6.29	510	CC(C)N1C[C@@H]([C@H](C1)C(=O)N2CCN(CC2)C3(CCCCC3)CNC(=O)Cc4ccccc4)c5ccc(cc5)Cl	CC(C)N1CC(C(C1)C(=O)N2CCN(CC2)C3(CCCCC3)CNC(=O)Cc4ccccc4)c5ccc(cc5)Cl	CHEMBL247229	1	Melanocortin receptor 4	P32245	40	CC(C)N1C[C@H](c2ccc(Cl)cc2)[C@@H](C(=O)N2CCN(C3(C[*:1])CCCCC3)CC2)C1	[1*]NC(=O)Cc1ccccc1	CNC(=O)Cc1ccccc1	1	1	1	11	1.293	2	1	29.1	186.231	149.193
102	CHEMBL250701	6.25	560	CC(C)N1C[C@@H]([C@H](C1)C(=O)N2CCN(CC2)C3(CCCCC3)CNCc4[nH]ccn4)c5ccc(cc5)Cl	CC(C)N1CC(C(C1)C(=O)N2CCN(CC2)C3(CCCCC3)CNCc4[nH]ccn4)c5ccc(cc5)Cl	CHEMBL250701	1	Melanocortin receptor 4	P32245	37	CC(C)N1C[C@H](c2ccc(Cl)cc2)[C@@H](C(=O)N2CCN(C3(C[*:1])CCCCC3)CC2)C1	[1*]NCc1ncc[nH]1	CNCc1ncc[nH]1	1	3	3	8	-0.708	2	1	40.71	129.846	111.148
103	CHEMBL248028	6.16	690	CC(C)N1C[C@@H]([C@H](C1)C(=O)N2CCN(CC2)C3(CCCCC3)CNCCc4ccccn4)c5ccc(cc5)Cl	CC(C)N1CC(C(C1)C(=O)N2CCN(CC2)C3(CCCCC3)CNCCc4ccccn4)c5ccc(cc5)Cl	CHEMBL248028	1	Melanocortin receptor 4	P32245	39	CC(C)N1C[C@H](c2ccc(Cl)cc2)[C@@H](C(=O)N2CCN(C3(C[*:1])CCCCC3)CC2)C1	[1*]NCCc1ccccn1	CNCCc1ccccn1	1	2	1	10	0.504	3	1	24.92	173.025	136.198
104	CHEMBL400870	6.12	750	CC(C)N1C[C@@H]([C@H](C1)C(=O)N2CCN(CC2)C3(CCCCC3)CN(C)Cc4ccncc4)c5ccc(cc5)Cl	CC(C)N1CC(C(C1)C(=O)N2CCN(CC2)C3(CCCCC3)CN(C)Cc4ccncc4)c5ccc(cc5)Cl	CHEMBL400870	1	Melanocortin receptor 4	P32245	39	CC(C)N1C[C@H](c2ccc(Cl)cc2)[C@@H](C(=O)N2CCN(C3(C[*:1])CCCCC3)CC2)C1	[1*]N(C)Cc1ccncc1	CN(C)Cc1ccncc1	1	2	0	10	0.723	2	1	16.13	175.575	136.198
105	CHEMBL247411	5.92	1200	CC(C)N1C[C@@H]([C@H](C1)C(=O)N2CCN(CC2)C3(CCCCC3)CNCc4cc5ccccc5n4C)c6ccc(cc6)Cl	CC(C)N1CC(C(C1)C(=O)N2CCN(CC2)C3(CCCCC3)CNCc4cc5ccccc5n4C)c6ccc(cc6)Cl	CHEMBL247411	1	Melanocortin receptor 4	P32245	42	CC(C)N1C[C@H](c2ccc(Cl)cc2)[C@@H](C(=O)N2CCN(C3(C[*:1])CCCCC3)CC2)C1	[1*]NCc1cc2ccccc2n1C	CNCc1cc2ccccc2n1C	2	1	1	13	2.444	2	2	16.96	223.163	174.247
106	CHEMBL248224	5.89	1300	CCN(Cc1ccncc1)CC2(CCCCC2)N3CCN(CC3)C(=O)[C@H]4CN(C[C@@H]4c5ccc(cc5)Cl)C(C)C	CCN(Cc1ccncc1)CC2(CCCCC2)N3CCN(CC3)C(=O)C4CN(CC4c5ccc(cc5)Cl)C(C)C	CHEMBL248224	1	Melanocortin receptor 4	P32245	40	CC(C)N1C[C@H](c2ccc(Cl)cc2)[C@@H](C(=O)N2CCN(C3(C[*:1])CCCCC3)CC2)C1	[1*]N(CC)Cc1ccncc1	CN(CC)Cc1ccncc1	1	2	0	11	1.064	3	1	16.13	194.102	150.225
107	CHEMBL246807	5.89	1300	CC(C)N1C[C@@H]([C@H](C1)C(=O)N2CCN(CC2)C3(CCCCC3)CN(Cc4ccc(cc4)OC)OC)c5ccc(cc5)Cl	CC(C)N1CC(C(C1)C(=O)N2CCN(CC2)C3(CCCCC3)CN(Cc4ccc(cc4)OC)OC)c5ccc(cc5)Cl	CHEMBL246807	1	Melanocortin receptor 4	P32245	42	CC(C)N1C[C@H](c2ccc(Cl)cc2)[C@@H](C(=O)N2CCN(C3(C[*:1])CCCCC3)CC2)C1	[1*]N(Cc1ccc(OC)cc1)OC	CN(Cc1ccc(OC)cc1)OC	1	3	0	13	1.326	4	1	21.7	220.419	181.235
108	CHEMBL248057	5.82	1500	CC(C)N1C[C@@H]([C@H](C1)C(=O)N2CCN(CC2)C3(CCCCC3)CN(Cc4ccncc4)C(=O)C)c5ccc(cc5)Cl	CC(C)N1CC(C(C1)C(=O)N2CCN(CC2)C3(CCCCC3)CN(Cc4ccncc4)C(=O)C)c5ccc(cc5)Cl	CHEMBL248057	1	Melanocortin receptor 4	P32245	41	CC(C)N1C[C@H](c2ccc(Cl)cc2)[C@@H](C(=O)N2CCN(C3(C[*:1])CCCCC3)CC2)C1	[1*]N(Cc1ccncc1)C(C)=O	CN(Cc1ccncc1)C(C)=O	1	2	0	12	0.296	2	1	33.2	201.183	164.208
109	CHEMBL400789	5.74	1800	CC(C)CN(Cc1ccc(cc1)OC)CC2(CCCCC2)N3CCN(CC3)C(=O)[C@H]4CN(C[C@@H]4c5ccc(cc5)Cl)C(C)C	CC(C)CN(Cc1ccc(cc1)OC)CC2(CCCCC2)N3CCN(CC3)C(=O)C4CN(CC4c5ccc(cc5)Cl)C(C)C	CHEMBL400789	1	Melanocortin receptor 4	P32245	44	CC(C)N1C[C@H](c2ccc(Cl)cc2)[C@@H](C(=O)N2CCN(C3(C[*:1])CCCCC3)CC2)C1	[1*]N(Cc1ccc(OC)cc1)CC(C)C	CN(Cc1ccc(OC)cc1)CC(C)C	1	2	0	15	3.224	5	1	12.47	266.471	207.317
110	CHEMBL399570	5.57	2700	CC(C)CN(Cc1ccncc1)CC2(CCCCC2)N3CCN(CC3)C(=O)[C@H]4CN(C[C@@H]4c5ccc(cc5)Cl)C(C)C	CC(C)CN(Cc1ccncc1)CC2(CCCCC2)N3CCN(CC3)C(=O)C4CN(CC4c5ccc(cc5)Cl)C(C)C	CHEMBL399570	1	Melanocortin receptor 4	P32245	42	CC(C)N1C[C@H](c2ccc(Cl)cc2)[C@@H](C(=O)N2CCN(C3(C[*:1])CCCCC3)CC2)C1	[1*]N(Cc1ccncc1)CC(C)C	CN(Cc1ccncc1)CC(C)C	1	2	0	13	2.036	4	1	16.13	231.157	178.279

## Sheet: MMS02_tid-10142-actives_154mms
	chembl-id	pot.(log,Ki)	pot.(nMol,Ki)	aromatic_smiles	non_stereo_aromatic_smieles	all-chembl-ids	no.-meas.	pref_name	accession	natoms	core	sub	sub_carbon_replacement	arorings	a_acc	a_don	a_heavy	logP(o/w)	RBC	rings	TPSA	vdw_vol	Weight
605	CHEMBL379823	8.4	4	CCN(CC)CC(C1CCCCC1)N2CCN(CC2)C(=O)[C@@H](Cc3ccc(cc3)Cl)NC(=O)[C@H]4Cc5ccccc5CN4	CCN(CC)CC(C1CCCCC1)N2CCN(CC2)C(=O)C(Cc3ccc(cc3)Cl)NC(=O)C4Cc5ccccc5CN4	CHEMBL379823	1	Melanocortin receptor 4	P32245	43	O=C(N[C@H](Cc1ccc(Cl)cc1)C(=O)N1CCN([*:1])CC1)[C@H]1Cc2ccccc2CN1	[1*]C(CN(CC)CC)C1CCCCC1	CC(CN(CC)CC)C1CCCCC1	0	1	0	14	3.794	5	1	3.24	255.809	197.366
606	CHEMBL379423	8.4	4	CCN(CC)CC(C1CCCC1)N2CCN(CC2)C(=O)[C@@H](Cc3ccc(cc3)Cl)NC(=O)[C@H]4Cc5ccccc5CN4	CCN(CC)CC(C1CCCC1)N2CCN(CC2)C(=O)C(Cc3ccc(cc3)Cl)NC(=O)C4Cc5ccccc5CN4	CHEMBL379423	1	Melanocortin receptor 4	P32245	42	O=C(N[C@H](Cc1ccc(Cl)cc1)C(=O)N1CCN([*:1])CC1)[C@H]1Cc2ccccc2CN1	[1*]C(CN(CC)CC)C1CCCC1	CC(CN(CC)CC)C1CCCC1	0	1	0	13	3.352	5	1	3.24	237.282	183.339
607	CHEMBL360716	8.19	6.4	CC(c1ccccc1N2CCN(CC2)C(=O)[C@@H](Cc3ccc(cc3)Cl)NC(=O)[C@H]4Cc5ccccc5CN4)NC6CCCNC6	CC(c1ccccc1N2CCN(CC2)C(=O)C(Cc3ccc(cc3)Cl)NC(=O)C4Cc5ccccc5CN4)NC6CCCNC6	CHEMBL360716	3	Melanocortin receptor 4	P32245	45	O=C(N[C@H](Cc1ccc(Cl)cc1)C(=O)N1CCN([*:1])CC1)[C@H]1Cc2ccccc2CN1	[1*]c1ccccc1C(C)NC1CCCNC1	Cc1ccccc1C(C)NC1CCCNC1	1	2	2	16	2.707	3	2	24.06	276.196	218.344
608	CHEMBL185417	7.96	11	CC(c1ccccc1N2CCN(CC2)C(=O)[C@@H](Cc3ccc(cc3)Cl)NC(=O)[C@H]4Cc5ccccc5CN4)NC6CCCC6	CC(c1ccccc1N2CCN(CC2)C(=O)C(Cc3ccc(cc3)Cl)NC(=O)C4Cc5ccccc5CN4)NC6CCCC6	CHEMBL185417	1	Melanocortin receptor 4	P32245	44	O=C(N[C@H](Cc1ccc(Cl)cc1)C(=O)N1CCN([*:1])CC1)[C@H]1Cc2ccccc2CN1	[1*]c1ccccc1C(C)NC1CCCC1	Cc1ccccc1C(C)NC1CCCC1	1	1	1	15	3.982	3	2	12.03	263.793	203.329
609	CHEMBL366706	7.95	11.1521	c1ccc2c(c1)C[C@@H](NC2)C(=O)N[C@H](Cc3ccc(cc3)Cl)C(=O)N4CCN(CC4)c5ccccc5CNCCc6cccs6	c1ccc2c(c1)CC(NC2)C(=O)NC(Cc3ccc(cc3)Cl)C(=O)N4CCN(CC4)c5ccccc5CNCCc6cccs6	CHEMBL366706	5	Melanocortin receptor 4	P32245	45	O=C(N[C@H](Cc1ccc(Cl)cc1)C(=O)N1CCN([*:1])CC1)[C@H]1Cc2ccccc2CN1	[1*]c1ccccc1CNCCc1cccs1	Cc1ccccc1CNCCc1cccs1	2	1	1	16	3.389	5	2	12.03	286.176	231.363
610	CHEMBL365636	7.92	12	CC(c1ccccc1N2CCN(CC2)C(=O)[C@@H](Cc3ccc(cc3)Cl)NC(=O)[C@H]4Cc5ccccc5CN4)NCc6ccco6	CC(c1ccccc1N2CCN(CC2)C(=O)C(Cc3ccc(cc3)Cl)NC(=O)C4Cc5ccccc5CN4)NCc6ccco6	CHEMBL365636	1	Melanocortin receptor 4	P32245	45	O=C(N[C@H](Cc1ccc(Cl)cc1)C(=O)N1CCN([*:1])CC1)[C@H]1Cc2ccccc2CN1	[1*]c1ccccc1C(C)NCc1ccco1	Cc1ccccc1C(C)NCc1ccco1	2	1	1	16	2.948	4	2	25.17	274.454	215.296
611	CHEMBL185035	7.89	13	CC(c1ccccc1N2CCN(CC2)C(=O)[C@@H](Cc3ccc(cc3)Cl)NC(=O)[C@H]4Cc5ccccc5CN4)N[C@H]6CCNC6	CC(c1ccccc1N2CCN(CC2)C(=O)C(Cc3ccc(cc3)Cl)NC(=O)C4Cc5ccccc5CN4)NC6CCNC6	CHEMBL185035	1	Melanocortin receptor 4	P32245	44	O=C(N[C@H](Cc1ccc(Cl)cc1)C(=O)N1CCN([*:1])CC1)[C@H]1Cc2ccccc2CN1	[1*]c1ccccc1C(C)N[C@H]1CCNC1	Cc1ccccc1C(C)N[C@H]1CCNC1	1	2	2	15	2.265	3	2	24.06	257.668	204.317
612	CHEMBL184405	7.89	13	CC(c1ccccc1N2CCN(CC2)C(=O)[C@@H](Cc3ccc(cc3)Cl)NC(=O)[C@H]4Cc5ccccc5CN4)N[C@H]6CCCCC6N	CC(c1ccccc1N2CCN(CC2)C(=O)C(Cc3ccc(cc3)Cl)NC(=O)C4Cc5ccccc5CN4)NC6CCCCC6N	CHEMBL184405	1	Melanocortin receptor 4	P32245	46	O=C(N[C@H](Cc1ccc(Cl)cc1)C(=O)N1CCN([*:1])CC1)[C@H]1Cc2ccccc2CN1	[1*]c1ccccc1C(C)N[C@H]1CCCCC1N	Cc1ccccc1C(C)N[C@H]1CCCCC1N	1	2	2	17	3.187	3	2	38.05	292.174	232.371
613	CHEMBL209825	7.89	13	CCN(CC)CC(CC1CCCCC1)N2CCN(CC2)C(=O)[C@@H](Cc3ccc(cc3)Cl)NC(=O)[C@H]4Cc5ccccc5CN4	CCN(CC)CC(CC1CCCCC1)N2CCN(CC2)C(=O)C(Cc3ccc(cc3)Cl)NC(=O)C4Cc5ccccc5CN4	CHEMBL209825	1	Melanocortin receptor 4	P32245	44	O=C(N[C@H](Cc1ccc(Cl)cc1)C(=O)N1CCN([*:1])CC1)[C@H]1Cc2ccccc2CN1	[1*]C(CC1CCCCC1)CN(CC)CC	CC(CC1CCCCC1)CN(CC)CC	0	1	0	15	4.236	6	1	3.24	274.337	211.393
614	CHEMBL379719	7.89	13	CCN(CC)CC(C1CCCCCC1)N2CCN(CC2)C(=O)[C@@H](Cc3ccc(cc3)Cl)NC(=O)[C@H]4Cc5ccccc5CN4	CCN(CC)CC(C1CCCCCC1)N2CCN(CC2)C(=O)C(Cc3ccc(cc3)Cl)NC(=O)C4Cc5ccccc5CN4	CHEMBL379719	1	Melanocortin receptor 4	P32245	44	O=C(N[C@H](Cc1ccc(Cl)cc1)C(=O)N1CCN([*:1])CC1)[C@H]1Cc2ccccc2CN1	[1*]C(CN(CC)CC)C1CCCCCC1	CC(CN(CC)CC)C1CCCCCC1	0	1	0	15	4.236	5	1	3.24	274.337	211.393
615	CHEMBL363925	7.72	19	C[C@H]1CN[C@H](CN1Cc2ccccc2N3CCN(CC3)C(=O)[C@@H](Cc4ccc(cc4)Cl)NC(=O)[C@H]5Cc6ccccc6CN5)C	CC1CNC(CN1Cc2ccccc2N3CCN(CC3)C(=O)C(Cc4ccc(cc4)Cl)NC(=O)C5Cc6ccccc6CN5)C	CHEMBL363925	1	Melanocortin receptor 4	P32245	45	O=C(N[C@H](Cc1ccc(Cl)cc1)C(=O)N1CCN([*:1])CC1)[C@H]1Cc2ccccc2CN1	[1*]c1ccccc1CN1C[C@H](C)NC[C@@H]1C	Cc1ccccc1CN1C[C@H](C)NC[C@@H]1C	1	2	1	16	2.432	2	2	15.27	278.745	218.344
616	CHEMBL185145	7.64	23	CC(c1ccccc1N2CCN(CC2)C(=O)[C@@H](Cc3ccc(cc3)Cl)NC(=O)[C@H]4Cc5ccccc5CN4)NC6CC6	CC(c1ccccc1N2CCN(CC2)C(=O)C(Cc3ccc(cc3)Cl)NC(=O)C4Cc5ccccc5CN4)NC6CC6	CHEMBL185145	1	Melanocortin receptor 4	P32245	42	O=C(N[C@H](Cc1ccc(Cl)cc1)C(=O)N1CCN([*:1])CC1)[C@H]1Cc2ccccc2CN1	[1*]c1ccccc1C(C)NC1CC1	Cc1ccccc1C(C)NC1CC1	1	1	1	13	3.098	3	2	12.03	226.738	175.275
617	CHEMBL362147	7.62	24	CC(c1ccccc1N2CCN(CC2)C(=O)[C@@H](Cc3ccc(cc3)Cl)NC(=O)[C@H]4Cc5ccccc5CN4)NCCc6cccs6	CC(c1ccccc1N2CCN(CC2)C(=O)C(Cc3ccc(cc3)Cl)NC(=O)C4Cc5ccccc5CN4)NCCc6cccs6	CHEMBL362147	1	Melanocortin receptor 4	P32245	46	O=C(N[C@H](Cc1ccc(Cl)cc1)C(=O)N1CCN([*:1])CC1)[C@H]1Cc2ccccc2CN1	[1*]c1ccccc1C(C)NCCc1cccs1	Cc1ccccc1C(C)NCCc1cccs1	2	1	1	17	3.851	5	2	12.03	304.703	245.39
618	CHEMBL366321	7.6	25	CC(c1ccccc1N2CCN(CC2)C(=O)[C@@H](Cc3ccc(cc3)Cl)NC(=O)[C@H]4Cc5ccccc5CN4)NC6CCC(CC6)N	CC(c1ccccc1N2CCN(CC2)C(=O)C(Cc3ccc(cc3)Cl)NC(=O)C4Cc5ccccc5CN4)NC6CCC(CC6)N	CHEMBL366321	1	Melanocortin receptor 4	P32245	46	O=C(N[C@H](Cc1ccc(Cl)cc1)C(=O)N1CCN([*:1])CC1)[C@H]1Cc2ccccc2CN1	[1*]c1ccccc1C(C)NC1CCC(N)CC1	Cc1ccccc1C(C)NC1CCC(N)CC1	1	2	2	17	3.187	3	2	38.05	292.174	232.371
619	CHEMBL433710	7.57	26.9815	CCN(CC)Cc1ccccc1N2CCN(CC2)C(=O)[C@@H](Cc3ccc(cc3)Cl)NC(=O)[C@H]4Cc5ccccc5CN4	CCN(CC)Cc1ccccc1N2CCN(CC2)C(=O)C(Cc3ccc(cc3)Cl)NC(=O)C4Cc5ccccc5CN4	CHEMBL433710	2	Melanocortin receptor 4	P32245	42	O=C(N[C@H](Cc1ccc(Cl)cc1)C(=O)N1CCN([*:1])CC1)[C@H]1Cc2ccccc2CN1	[1*]c1ccccc1CN(CC)CC	Cc1ccccc1CN(CC)CC	1	1	0	13	2.933	4	1	3.24	237.282	177.291
620	CHEMBL377961	7.55	28.4956	CCN(CC)CC(c1ccccc1F)N2CCN(CC2)C(=O)[C@@H](Cc3ccc(cc3)Cl)NC(=O)[C@H]4Cc5ccccc5CN4	CCN(CC)CC(c1ccccc1F)N2CCN(CC2)C(=O)C(Cc3ccc(cc3)Cl)NC(=O)C4Cc5ccccc5CN4	CHEMBL377961	2	Melanocortin receptor 4	P32245	44	O=C(N[C@H](Cc1ccc(Cl)cc1)C(=O)N1CCN([*:1])CC1)[C@H]1Cc2ccccc2CN1	[1*]C(CN(CC)CC)c1ccccc1F	CC(CN(CC)CC)c1ccccc1F	1	1	0	15	3.246	5	1	3.24	261.902	209.308
621	CHEMBL183610	7.44	36	c1ccc2c(c1)C[C@@H](NC2)C(=O)N[C@H](Cc3ccc(cc3)Cl)C(=O)N4CCN(CC4)c5ccccc5CNc6ccncc6	c1ccc2c(c1)CC(NC2)C(=O)NC(Cc3ccc(cc3)Cl)C(=O)N4CCN(CC4)c5ccccc5CNc6ccncc6	CHEMBL183610	1	Melanocortin receptor 4	P32245	44	O=C(N[C@H](Cc1ccc(Cl)cc1)C(=O)N1CCN([*:1])CC1)[C@H]1Cc2ccccc2CN1	[1*]c1ccccc1CNc1ccncc1	Cc1ccccc1CNc1ccncc1	2	1	1	15	2.405	3	2	24.92	257.668	198.269
622	CHEMBL360989	7.31	49	CN(CCOC)Cc1ccccc1N2CCN(CC2)C(=O)[C@@H](Cc3ccc(cc3)Cl)NC(=O)[C@H]4Cc5ccccc5CN4	CN(CCOC)Cc1ccccc1N2CCN(CC2)C(=O)C(Cc3ccc(cc3)Cl)NC(=O)C4Cc5ccccc5CN4	CHEMBL360989	1	Melanocortin receptor 4	P32245	43	O=C(N[C@H](Cc1ccc(Cl)cc1)C(=O)N1CCN([*:1])CC1)[C@H]1Cc2ccccc2CN1	[1*]c1ccccc1CN(C)CCOC	Cc1ccccc1CN(C)CCOC	1	2	0	14	2.169	5	1	12.47	247.943	193.29
623	CHEMBL2113154	7.3	50	CN(C)[C@H]1CCc2cccc(c2C1)N3CCN(CC3)C(=O)[C@@H](Cc4ccc(cc4)Cl)NC(=O)[C@H]5Cc6ccccc6CN5	CN(C)C1CCc2cccc(c2C1)N3CCN(CC3)C(=O)C(Cc4ccc(cc4)Cl)NC(=O)C5Cc6ccccc6CN5	CHEMBL2113154	1	Melanocortin receptor 4	P32245	43	O=C(N[C@H](Cc1ccc(Cl)cc1)C(=O)N1CCN([*:1])CC1)[C@H]1Cc2ccccc2CN1	[1*]c1cccc2c1C[C@@H](N(C)C)CC2	Cc1cccc2c1C[C@@H](N(C)C)CC2	1	1	0	14	2.808	1	2	3.24	247.815	189.302
624	CHEMBL2113020	7.28	53	c1ccc2c(c1)C[C@@H](NC2)C(=O)N[C@H](Cc3ccc(cc3)Cl)C(=O)N4CCN(CC4)c5ccccc5CN6CCOCC6	c1ccc2c(c1)CC(NC2)C(=O)NC(Cc3ccc(cc3)Cl)C(=O)N4CCN(CC4)c5ccccc5CN6CCOCC6	CHEMBL2113020	1	Melanocortin receptor 4	P32245	43	O=C(N[C@H](Cc1ccc(Cl)cc1)C(=O)N1CCN([*:1])CC1)[C@H]1Cc2ccccc2CN1	[1*]c1ccccc1CN1CCOCC1	Cc1ccccc1CN1CCOCC1	1	2	0	14	1.817	2	2	12.47	239.949	191.274
625	CHEMBL413556	7.28	53	c1ccc2c(c1)C[C@@H](NC2)C(=O)N[C@H](Cc3ccc(cc3)Cl)C(=O)N4CCN(CC4)c5ccccc5CNCc6ccco6	c1ccc2c(c1)CC(NC2)C(=O)NC(Cc3ccc(cc3)Cl)C(=O)N4CCN(CC4)c5ccccc5CNCc6ccco6	CHEMBL413556	1	Melanocortin receptor 4	P32245	44	O=C(N[C@H](Cc1ccc(Cl)cc1)C(=O)N1CCN([*:1])CC1)[C@H]1Cc2ccccc2CN1	[1*]c1ccccc1CNCc1ccco1	Cc1ccccc1CNCc1ccco1	2	1	1	15	2.486	4	2	25.17	255.927	201.269
626	CHEMBL183890	7.26	55	CN(CCO)Cc1ccccc1N2CCN(CC2)C(=O)[C@@H](Cc3ccc(cc3)Cl)NC(=O)[C@H]4Cc5ccccc5CN4	CN(CCO)Cc1ccccc1N2CCN(CC2)C(=O)C(Cc3ccc(cc3)Cl)NC(=O)C4Cc5ccccc5CN4	CHEMBL183890	1	Melanocortin receptor 4	P32245	42	O=C(N[C@H](Cc1ccc(Cl)cc1)C(=O)N1CCN([*:1])CC1)[C@H]1Cc2ccccc2CN1	[1*]c1ccccc1CN(C)CCO	Cc1ccccc1CN(C)CCO	1	2	1	13	1.557	4	1	23.47	225.835	179.263
627	CHEMBL364577	7.18	66	c1ccc2c(c1)C[C@@H](NC2)C(=O)N[C@H](Cc3ccc(cc3)Cl)C(=O)N4CCN(CC4)c5ccccc5CNC6CCCC6	c1ccc2c(c1)CC(NC2)C(=O)NC(Cc3ccc(cc3)Cl)C(=O)N4CCN(CC4)c5ccccc5CNC6CCCC6	CHEMBL364577	1	Melanocortin receptor 4	P32245	43	O=C(N[C@H](Cc1ccc(Cl)cc1)C(=O)N1CCN([*:1])CC1)[C@H]1Cc2ccccc2CN1	[1*]c1ccccc1CNC1CCCC1	Cc1ccccc1CNC1CCCC1	1	1	1	14	3.52	3	2	12.03	245.266	189.302
628	CHEMBL211616	7.15	70	CCN(CC)CC1(CCCC1)N2CCN(CC2)C(=O)[C@@H](Cc3ccc(cc3)Cl)NC(=O)[C@H]4Cc5ccccc5CN4	CCN(CC)CC1(CCCC1)N2CCN(CC2)C(=O)C(Cc3ccc(cc3)Cl)NC(=O)C4Cc5ccccc5CN4	CHEMBL211616	1	Melanocortin receptor 4	P32245	41	O=C(N[C@H](Cc1ccc(Cl)cc1)C(=O)N1CCN([*:1])CC1)[C@H]1Cc2ccccc2CN1	[1*]C1(CN(CC)CC)CCCC1	CC1(CN(CC)CC)CCCC1	0	1	0	12	2.951	4	1	3.24	218.754	169.312
629	CHEMBL182231	7.11	77	CN(Cc1cccnc1)Cc2ccccc2N3CCN(CC3)C(=O)[C@@H](Cc4ccc(cc4)Cl)NC(=O)[C@H]5Cc6ccccc6CN5	CN(Cc1cccnc1)Cc2ccccc2N3CCN(CC3)C(=O)C(Cc4ccc(cc4)Cl)NC(=O)C5Cc6ccccc6CN5	CHEMBL182231	1	Melanocortin receptor 4	P32245	46	O=C(N[C@H](Cc1ccc(Cl)cc1)C(=O)N1CCN([*:1])CC1)[C@H]1Cc2ccccc2CN1	[1*]c1ccccc1CN(C)Cc1cccnc1	Cc1ccccc1CN(C)Cc1cccnc1	2	2	0	17	2.806	4	2	16.13	297.273	226.323
630	CHEMBL2113023	7.11	78	c1ccc2c(c1)C[C@@H](NC2)C(=O)N[C@H](Cc3ccc(cc3)Cl)C(=O)N4CCN(CC4)c5ccccc5CN6CCCNCC6	c1ccc2c(c1)CC(NC2)C(=O)NC(Cc3ccc(cc3)Cl)C(=O)N4CCN(CC4)c5ccccc5CN6CCCNCC6	CHEMBL2113023	1	Melanocortin receptor 4	P32245	44	O=C(N[C@H](Cc1ccc(Cl)cc1)C(=O)N1CCN([*:1])CC1)[C@H]1Cc2ccccc2CN1	[1*]c1ccccc1CN1CCCNCC1	Cc1ccccc1CN1CCCNCC1	1	2	1	15	1.95	2	2	15.27	260.218	204.317
631	CHEMBL185427	7.08	84	CN(Cc1ccccc1)Cc2ccccc2N3CCN(CC3)C(=O)[C@@H](Cc4ccc(cc4)Cl)NC(=O)[C@H]5Cc6ccccc6CN5	CN(Cc1ccccc1)Cc2ccccc2N3CCN(CC3)C(=O)C(Cc4ccc(cc4)Cl)NC(=O)C5Cc6ccccc6CN5	CHEMBL185427	1	Melanocortin receptor 4	P32245	46	O=C(N[C@H](Cc1ccc(Cl)cc1)C(=O)N1CCN([*:1])CC1)[C@H]1Cc2ccccc2CN1	[1*]c1ccccc1CN(C)Cc1ccccc1	Cc1ccccc1CN(C)Cc1ccccc1	2	1	0	17	4.039	4	2	3.24	303.397	225.335
632	CHEMBL2113019	7.05	89	c1ccc2c(c1)C[C@@H](NC2)C(=O)N[C@H](Cc3ccc(cc3)Cl)C(=O)N4CCN(CC4)c5ccccc5CN[C@H]6CCCC[C@@H]6N	c1ccc2c(c1)CC(NC2)C(=O)NC(Cc3ccc(cc3)Cl)C(=O)N4CCN(CC4)c5ccccc5CNC6CCCCC6N	CHEMBL2113019	1	Melanocortin receptor 4	P32245	45	O=C(N[C@H](Cc1ccc(Cl)cc1)C(=O)N1CCN([*:1])CC1)[C@H]1Cc2ccccc2CN1	[1*]c1ccccc1CN[C@H]1CCCC[C@@H]1N	Cc1ccccc1CN[C@H]1CCCC[C@@H]1N	1	2	2	16	2.725	3	2	38.05	273.646	218.344
633	CHEMBL363684	7.05	90	c1ccc2c(c1)C[C@@H](NC2)C(=O)N[C@H](Cc3ccc(cc3)Cl)C(=O)N4CCN(CC4)c5ccccc5CNC6CC6	c1ccc2c(c1)CC(NC2)C(=O)NC(Cc3ccc(cc3)Cl)C(=O)N4CCN(CC4)c5ccccc5CNC6CC6	CHEMBL363684	1	Melanocortin receptor 4	P32245	41	O=C(N[C@H](Cc1ccc(Cl)cc1)C(=O)N1CCN([*:1])CC1)[C@H]1Cc2ccccc2CN1	[1*]c1ccccc1CNC1CC1	Cc1ccccc1CNC1CC1	1	1	1	12	2.636	3	2	12.03	208.211	161.248
634	CHEMBL359777	6.99	102	c1ccc2c(c1)C[C@@H](NC2)C(=O)N[C@H](Cc3ccc(cc3)Cl)C(=O)N4CCN(CC4)c5ccccc5CNCC6CCNCC6	c1ccc2c(c1)CC(NC2)C(=O)NC(Cc3ccc(cc3)Cl)C(=O)N4CCN(CC4)c5ccccc5CNCC6CCNCC6	CHEMBL359777	1	Melanocortin receptor 4	P32245	45	O=C(N[C@H](Cc1ccc(Cl)cc1)C(=O)N1CCN([*:1])CC1)[C@H]1Cc2ccccc2CN1	[1*]c1ccccc1CNCC1CCNCC1	Cc1ccccc1CNCC1CCNCC1	1	2	2	16	2.411	4	2	24.06	276.196	218.344
635	CHEMBL366708	6.96	110	CC(C)COCCCNCc1ccccc1N2CCN(CC2)C(=O)[C@@H](Cc3ccc(cc3)Cl)NC(=O)[C@H]4Cc5ccccc5CN4	CC(C)COCCCNCc1ccccc1N2CCN(CC2)C(=O)C(Cc3ccc(cc3)Cl)NC(=O)C4Cc5ccccc5CN4	CHEMBL366708	1	Melanocortin receptor 4	P32245	46	O=C(N[C@H](Cc1ccc(Cl)cc1)C(=O)N1CCN([*:1])CC1)[C@H]1Cc2ccccc2CN1	[1*]c1ccccc1CNCCCOCC(C)C	Cc1ccccc1CNCCCOCC(C)C	1	2	1	17	3.656	8	1	21.26	300.976	235.371
636	CHEMBL180304	6.92	120	c1ccc2c(c1)C[C@@H](NC2)C(=O)N[C@H](Cc3ccc(cc3)Cl)C(=O)N4CCN(CC4)c5ccccc5CNCCN6CCOCC6	c1ccc2c(c1)CC(NC2)C(=O)NC(Cc3ccc(cc3)Cl)C(=O)N4CCN(CC4)c5ccccc5CNCCN6CCOCC6	CHEMBL180304	1	Melanocortin receptor 4	P32245	46	O=C(N[C@H](Cc1ccc(Cl)cc1)C(=O)N1CCN([*:1])CC1)[C@H]1Cc2ccccc2CN1	[1*]c1ccccc1CNCCN1CCOCC1	Cc1ccccc1CNCCN1CCOCC1	1	3	1	17	1.426	5	2	24.5	289.406	234.343
637	CHEMBL184325	6.92	120	c1ccc2c(c1)C[C@@H](NC2)C(=O)N[C@H](Cc3ccc(cc3)Cl)C(=O)N4CCN(CC4)c5ccccc5CNCCCO	c1ccc2c(c1)CC(NC2)C(=O)NC(Cc3ccc(cc3)Cl)C(=O)N4CCN(CC4)c5ccccc5CNCCCO	CHEMBL184325	1	Melanocortin receptor 4	P32245	42	O=C(N[C@H](Cc1ccc(Cl)cc1)C(=O)N1CCN([*:1])CC1)[C@H]1Cc2ccccc2CN1	[1*]c1ccccc1CNCCCO	Cc1ccccc1CNCCCO	1	2	2	13	1.731	5	1	32.26	223.285	179.263
638	CHEMBL184068	6.9	127	c1ccc2c(c1)C[C@@H](NC2)C(=O)N[C@H](Cc3ccc(cc3)Cl)C(=O)N4CCN(CC4)c5ccccc5CNCCN	c1ccc2c(c1)CC(NC2)C(=O)NC(Cc3ccc(cc3)Cl)C(=O)N4CCN(CC4)c5ccccc5CNCCN	CHEMBL184068	1	Melanocortin receptor 4	P32245	41	O=C(N[C@H](Cc1ccc(Cl)cc1)C(=O)N1CCN([*:1])CC1)[C@H]1Cc2ccccc2CN1	[1*]c1ccccc1CNCCN	Cc1ccccc1CNCCN	1	2	2	12	1.067	4	1	38.05	207.531	164.252
639	CHEMBL182900	6.85	140	CCOC(=O)CN(C)Cc1ccccc1N2CCN(CC2)C(=O)[C@@H](Cc3ccc(cc3)Cl)NC(=O)[C@H]4Cc5ccccc5CN4	CCOC(=O)CN(C)Cc1ccccc1N2CCN(CC2)C(=O)C(Cc3ccc(cc3)Cl)NC(=O)C4Cc5ccccc5CN4	CHEMBL182900	1	Melanocortin receptor 4	P32245	45	O=C(N[C@H](Cc1ccc(Cl)cc1)C(=O)N1CCN([*:1])CC1)[C@H]1Cc2ccccc2CN1	[1*]c1ccccc1CN(C)CC(=O)OCC	Cc1ccccc1CN(C)CC(=O)OCC	1	2	0	16	2.361	5	1	29.54	273.551	221.3
640	CHEMBL2113152	6.85	140	c1ccc2c(c1)C[C@@H](NC2)C(=O)N[C@H](Cc3ccc(cc3)Cl)C(=O)N4CCN(CC4)c5cccc6c5CC(CC6)NC7CCC7	c1ccc2c(c1)CC(NC2)C(=O)NC(Cc3ccc(cc3)Cl)C(=O)N4CCN(CC4)c5cccc6c5CC(CC6)NC7CCC7	CHEMBL2113152	1	Melanocortin receptor 4	P32245	45	O=C(N[C@H](Cc1ccc(Cl)cc1)C(=O)N1CCN([*:1])CC1)[C@H]1Cc2ccccc2CN1	[1*]c1cccc2c1CC(NC1CCC1)CC2	Cc1cccc2c1CC(NC1CCC1)CC2	1	1	1	16	3.635	2	3	12.03	274.326	215.34
641	CHEMBL2113148	6.82	150	CNC1CCc2cccc(c2C1)N3CCN(CC3)C(=O)[C@@H](Cc4ccc(cc4)Cl)NC(=O)[C@H]5Cc6ccccc6CN5	CNC1CCc2cccc(c2C1)N3CCN(CC3)C(=O)C(Cc4ccc(cc4)Cl)NC(=O)C5Cc6ccccc6CN5	CHEMBL2113148	1	Melanocortin receptor 4	P32245	42	O=C(N[C@H](Cc1ccc(Cl)cc1)C(=O)N1CCN([*:1])CC1)[C@H]1Cc2ccccc2CN1	[1*]c1cccc2c1CC(NC)CC2	Cc1cccc2c1CC(NC)CC2	1	1	1	13	2.54	1	2	12.03	226.738	175.275
642	CHEMBL2113150	6.77	170	CCN(CC)C1CCc2cccc(c2C1)N3CCN(CC3)C(=O)[C@@H](Cc4ccc(cc4)Cl)NC(=O)[C@H]5Cc6ccccc6CN5	CCN(CC)C1CCc2cccc(c2C1)N3CCN(CC3)C(=O)C(Cc4ccc(cc4)Cl)NC(=O)C5Cc6ccccc6CN5	CHEMBL2113150	1	Melanocortin receptor 4	P32245	45	O=C(N[C@H](Cc1ccc(Cl)cc1)C(=O)N1CCN([*:1])CC1)[C@H]1Cc2ccccc2CN1	[1*]c1cccc2c1CC(N(CC)CC)CC2	Cc1cccc2c1CC(N(CC)CC)CC2	1	1	0	16	3.49	3	2	3.24	284.87	217.356
643	CHEMBL2113141	6.72	190	CCN1CCc2cccc(c2C1)N3CCN(CC3)C(=O)[C@@H](Cc4ccc(cc4)Cl)NC(=O)[C@H]5Cc6ccccc6CN5	CCN1CCc2cccc(c2C1)N3CCN(CC3)C(=O)C(Cc4ccc(cc4)Cl)NC(=O)C5Cc6ccccc6CN5	CHEMBL2113141	1	Melanocortin receptor 4	P32245	42	O=C(N[C@H](Cc1ccc(Cl)cc1)C(=O)N1CCN([*:1])CC1)[C@H]1Cc2ccccc2CN1	[1*]c1cccc2c1CN(CC)CC2	Cc1cccc2c1CN(CC)CC2	1	1	0	13	2.498	1	2	3.24	229.287	175.275
644	CHEMBL338594	6.66	220	CS(=O)(=O)Nc1ccccc1N2CCN(CC2)C(=O)[C@@H](Cc3ccc(cc3)Cl)NC(=O)[C@H]4Cc5ccccc5CN4	CS(=O)(=O)Nc1ccccc1N2CCN(CC2)C(=O)C(Cc3ccc(cc3)Cl)NC(=O)C4Cc5ccccc5CN4	CHEMBL338594	1	Melanocortin receptor 4	P32245	41	O=C(N[C@H](Cc1ccc(Cl)cc1)C(=O)N1CCN([*:1])CC1)[C@H]1Cc2ccccc2CN1	[1*]c1ccccc1NS(C)(=O)=O	Cc1ccccc1NS(C)(=O)=O	1	2	1	12	1.297	2	1	46.17	199.274	185.247
645	CHEMBL2113153	6.64	230	c1ccc2c(c1)C[C@@H](NC2)C(=O)N[C@H](Cc3ccc(cc3)Cl)C(=O)N4CCN(CC4)c5cccc6c5CC(CC6)NC7CO7	c1ccc2c(c1)CC(NC2)C(=O)NC(Cc3ccc(cc3)Cl)C(=O)N4CCN(CC4)c5cccc6c5CC(CC6)NC7CO7	CHEMBL2113153	1	Melanocortin receptor 4	P32245	44	O=C(N[C@H](Cc1ccc(Cl)cc1)C(=O)N1CCN([*:1])CC1)[C@H]1Cc2ccccc2CN1	[1*]c1cccc2c1CC(NC1CO1)CC2	Cc1cccc2c1CC(NC1CO1)CC2	1	2	1	15	2.304	2	3	24.56	247.933	203.285
646	CHEMBL2113022	6.62	240	CN1CCN(CC1)Cc2ccccc2N3CCN(CC3)C(=O)[C@@H](Cc4ccc(cc4)Cl)NC(=O)[C@H]5Cc6ccccc6CN5	CN1CCN(CC1)Cc2ccccc2N3CCN(CC3)C(=O)C(Cc4ccc(cc4)Cl)NC(=O)C5Cc6ccccc6CN5	CHEMBL2113022	1	Melanocortin receptor 4	P32245	44	O=C(N[C@H](Cc1ccc(Cl)cc1)C(=O)N1CCN([*:1])CC1)[C@H]1Cc2ccccc2CN1	[1*]c1ccccc1CN1CCN(C)CC1	Cc1ccccc1CN1CCN(C)CC1	1	2	0	15	1.776	2	2	6.48	262.767	204.317
647	CHEMBL2113145	6.62	240	c1ccc2c(c1)C[C@@H](NC2)C(=O)N[C@H](Cc3ccc(cc3)Cl)C(=O)N4CCN(CC4)c5cccc6c5CC(CC6)N	c1ccc2c(c1)CC(NC2)C(=O)NC(Cc3ccc(cc3)Cl)C(=O)N4CCN(CC4)c5cccc6c5CC(CC6)N	CHEMBL2113145	1	Melanocortin receptor 4	P32245	41	O=C(N[C@H](Cc1ccc(Cl)cc1)C(=O)N1CCN([*:1])CC1)[C@H]1Cc2ccccc2CN1	[1*]c1cccc2c1CC(N)CC2	Cc1cccc2c1CC(N)CC2	1	1	1	12	2.015	0	2	26.02	205.661	161.248
648	CHEMBL340355	6.57	270	c1ccc2c(c1)C[C@@H](NC2)C(=O)N[C@H](Cc3ccc(cc3)Cl)C(=O)N4CCN(CC4)c5ccccc5Cn6cncn6	c1ccc2c(c1)CC(NC2)C(=O)NC(Cc3ccc(cc3)Cl)C(=O)N4CCN(CC4)c5ccccc5Cn6cncn6	CHEMBL340355	3	Melanocortin receptor 4	P32245	42	O=C(N[C@H](Cc1ccc(Cl)cc1)C(=O)N1CCN([*:1])CC1)[C@H]1Cc2ccccc2CN1	[1*]c1ccccc1Cn1cncn1	Cc1ccccc1Cn1cncn1	2	2	0	13	0.856	2	2	30.71	216.226	173.219
649	CHEMBL2113140	6.55	280	CN1CCc2cccc(c2C1)N3CCN(CC3)C(=O)[C@@H](Cc4ccc(cc4)Cl)NC(=O)[C@H]5Cc6ccccc6CN5	CN1CCc2cccc(c2C1)N3CCN(CC3)C(=O)C(Cc4ccc(cc4)Cl)NC(=O)C5Cc6ccccc6CN5	CHEMBL2113140	1	Melanocortin receptor 4	P32245	41	O=C(N[C@H](Cc1ccc(Cl)cc1)C(=O)N1CCN([*:1])CC1)[C@H]1Cc2ccccc2CN1	[1*]c1cccc2c1CN(C)CC2	Cc1cccc2c1CN(C)CC2	1	1	0	12	2.157	0	2	3.24	210.76	161.248
650	CHEMBL181277	6.43	370	c1ccc2c(c1)C[C@@H](NC2)C(=O)N[C@H](Cc3ccc(cc3)Cl)C(=O)N4CCN(CC4)c5ccccc5CNCCCn6ccnc6	c1ccc2c(c1)CC(NC2)C(=O)NC(Cc3ccc(cc3)Cl)C(=O)N4CCN(CC4)c5ccccc5CNCCCn6ccnc6	CHEMBL181277	1	Melanocortin receptor 4	P32245	46	O=C(N[C@H](Cc1ccc(Cl)cc1)C(=O)N1CCN([*:1])CC1)[C@H]1Cc2ccccc2CN1	[1*]c1ccccc1CNCCCn1ccnc1	Cc1ccccc1CNCCCn1ccnc1	2	2	1	17	2.167	6	2	29.85	291.148	229.327
651	CHEMBL183434	6.42	380	c1ccc2c(c1)C[C@@H](NC2)C(=O)N[C@H](Cc3ccc(cc3)Cl)C(=O)N4CCN(CC4)c5ccccc5CN	c1ccc2c(c1)CC(NC2)C(=O)NC(Cc3ccc(cc3)Cl)C(=O)N4CCN(CC4)c5ccccc5CN	CHEMBL183434	3	Melanocortin receptor 4	P32245	38	O=C(N[C@H](Cc1ccc(Cl)cc1)C(=O)N1CCN([*:1])CC1)[C@H]1Cc2ccccc2CN1	[1*]c1ccccc1CN	Cc1ccccc1CN	1	1	1	9	1.458	1	1	26.02	158.073	121.183
652	CHEMBL2113146	6.39	410	CC(=O)NC1CCc2cccc(c2C1)N3CCN(CC3)C(=O)[C@@H](Cc4ccc(cc4)Cl)NC(=O)[C@H]5Cc6ccccc6CN5	CC(=O)NC1CCc2cccc(c2C1)N3CCN(CC3)C(=O)C(Cc4ccc(cc4)Cl)NC(=O)C5Cc6ccccc6CN5	CHEMBL2113146	1	Melanocortin receptor 4	P32245	44	O=C(N[C@H](Cc1ccc(Cl)cc1)C(=O)N1CCN([*:1])CC1)[C@H]1Cc2ccccc2CN1	[1*]c1cccc2c1CC(NC(C)=O)CC2	Cc1cccc2c1CC(NC(C)=O)CC2	1	1	1	15	2.184	1	2	29.1	252.346	203.285
653	CHEMBL360169	6.31	490	c1ccc2c(c1)C[C@@H](NC2)C(=O)N[C@H](Cc3ccc(cc3)Cl)C(=O)N4CCN(CC4)c5ccccc5CNCCC(=O)O	c1ccc2c(c1)CC(NC2)C(=O)NC(Cc3ccc(cc3)Cl)C(=O)N4CCN(CC4)c5ccccc5CNCCC(=O)O	CHEMBL360169	1	Melanocortin receptor 4	P32245	43	O=C(N[C@H](Cc1ccc(Cl)cc1)C(=O)N1CCN([*:1])CC1)[C@H]1Cc2ccccc2CN1	[1*]c1ccccc1CNCCC(=O)O	Cc1ccccc1CNCCC(=O)O	1	3	3	14	1.576	5	1	49.33	230.366	193.246
654	CHEMBL2113136	6.3	500	CC(=O)N1CCc2cccc(c2C1)N3CCN(CC3)C(=O)[C@@H](Cc4ccc(cc4)Cl)NC(=O)[C@H]5Cc6ccccc6CN5	CC(=O)N1CCc2cccc(c2C1)N3CCN(CC3)C(=O)C(Cc4ccc(cc4)Cl)NC(=O)C5Cc6ccccc6CN5	CHEMBL2113136	1	Melanocortin receptor 4	P32245	43	O=C(N[C@H](Cc1ccc(Cl)cc1)C(=O)N1CCN([*:1])CC1)[C@H]1Cc2ccccc2CN1	[1*]c1cccc2c1CN(C(C)=O)CC2	Cc1cccc2c1CN(C(C)=O)CC2	1	1	0	14	1.73	0	2	20.31	236.368	189.258
655	CHEMBL2113147	6.28	530	CN(C1CCc2cccc(c2C1)N3CCN(CC3)C(=O)[C@@H](Cc4ccc(cc4)Cl)NC(=O)[C@H]5Cc6ccccc6CN5)S(=O)(=O)C	CN(C1CCc2cccc(c2C1)N3CCN(CC3)C(=O)C(Cc4ccc(cc4)Cl)NC(=O)C5Cc6ccccc6CN5)S(=O)(=O)C	CHEMBL2113147	1	Melanocortin receptor 4	P32245	46	O=C(N[C@H](Cc1ccc(Cl)cc1)C(=O)N1CCN([*:1])CC1)[C@H]1Cc2ccccc2CN1	[1*]c1cccc2c1CC(N(C)S(C)(=O)=O)CC2	Cc1cccc2c1CC(N(C)S(C)(=O)=O)CC2	1	2	0	17	1.639	2	2	37.38	286.467	253.366
656	CHEMBL2113137	6.22	600	CS(=O)(=O)N1CCc2cccc(c2C1)N3CCN(CC3)C(=O)[C@@H](Cc4ccc(cc4)Cl)NC(=O)[C@H]5Cc6ccccc6CN5	CS(=O)(=O)N1CCc2cccc(c2C1)N3CCN(CC3)C(=O)C(Cc4ccc(cc4)Cl)NC(=O)C5Cc6ccccc6CN5	CHEMBL2113137	1	Melanocortin receptor 4	P32245	44	O=C(N[C@H](Cc1ccc(Cl)cc1)C(=O)N1CCN([*:1])CC1)[C@H]1Cc2ccccc2CN1	[1*]c1cccc2c1CN(S(C)(=O)=O)CC2	Cc1cccc2c1CN(S(C)(=O)=O)CC2	1	2	0	15	0.988	1	2	37.38	249.412	225.312
657	CHEMBL2113142	6.15	700	CCN1CCc2c(cccc2N3CCN(CC3)C(=O)[C@@H](Cc4ccc(cc4)Cl)NC(=O)[C@H]5Cc6ccccc6CN5)C1	CCN1CCc2c(cccc2N3CCN(CC3)C(=O)C(Cc4ccc(cc4)Cl)NC(=O)C5Cc6ccccc6CN5)C1	CHEMBL2113142	1	Melanocortin receptor 4	P32245	42	O=C(N[C@H](Cc1ccc(Cl)cc1)C(=O)N1CCN([*:1])CC1)[C@H]1Cc2ccccc2CN1	[1*]c1cccc2c1CCN(CC)C2	Cc1cccc2c1CCN(CC)C2	1	1	0	13	2.498	1	2	3.24	229.287	175.275
658	CHEMBL2113138	6.02	950	CC(C)S(=O)(=O)N1CCc2cccc(c2C1)N3CCN(CC3)C(=O)[C@@H](Cc4ccc(cc4)Cl)NC(=O)[C@H]5Cc6ccccc6CN5	CC(C)S(=O)(=O)N1CCc2cccc(c2C1)N3CCN(CC3)C(=O)C(Cc4ccc(cc4)Cl)NC(=O)C5Cc6ccccc6CN5	CHEMBL2113138	1	Melanocortin receptor 4	P32245	46	O=C(N[C@H](Cc1ccc(Cl)cc1)C(=O)N1CCN([*:1])CC1)[C@H]1Cc2ccccc2CN1	[1*]c1cccc2c1CN(S(=O)(=O)C(C)C)CC2	Cc1cccc2c1CN(S(=O)(=O)C(C)C)CC2	1	2	0	17	2.135	2	2	37.38	286.467	253.366
659	CHEMBL2113132	5.8	1600	c1ccc2c(c1)C[C@@H](NC2)C(=O)N[C@H](Cc3ccc(cc3)Cl)C(=O)N4CCN(CC4)c5cccc6c5NCCC6	c1ccc2c(c1)CC(NC2)C(=O)NC(Cc3ccc(cc3)Cl)C(=O)N4CCN(CC4)c5cccc6c5NCCC6	CHEMBL2113132	1	Melanocortin receptor 4	P32245	40	O=C(N[C@H](Cc1ccc(Cl)cc1)C(=O)N1CCN([*:1])CC1)[C@H]1Cc2ccccc2CN1	[1*]c1cccc2c1NCCC2	Cc1cccc2c1NCCC2	1	0	1	11	2.197	0	2	12.03	189.683	147.221
660	CHEMBL2113134	5.68	2100	c1ccc2c(c1)C[C@@H](NC2)C(=O)N[C@H](Cc3ccc(cc3)Cl)C(=O)N4CCN(CC4)c5cccc6c5NCC6	c1ccc2c(c1)CC(NC2)C(=O)NC(Cc3ccc(cc3)Cl)C(=O)N4CCN(CC4)c5cccc6c5NCC6	CHEMBL2113134	1	Melanocortin receptor 4	P32245	39	O=C(N[C@H](Cc1ccc(Cl)cc1)C(=O)N1CCN([*:1])CC1)[C@H]1Cc2ccccc2CN1	[1*]c1cccc2c1NCC2	Cc1cccc2c1NCC2	1	0	1	10	1.755	0	2	12.03	171.156	133.194
661	CHEMBL405601	5.47	3427	CCN(CC)CC(C)N1CCN(CC1)C(=O)[C@@H](Cc2ccc(cc2)Cl)NC(=O)[C@H]3Cc4ccccc4CN3	CCN(CC)CC(C)N1CCN(CC1)C(=O)C(Cc2ccc(cc2)Cl)NC(=O)C3Cc4ccccc4CN3	CHEMBL405601	1	Melanocortin receptor 4	P32245	38	O=C(N[C@H](Cc1ccc(Cl)cc1)C(=O)N1CCN([*:1])CC1)[C@H]1Cc2ccccc2CN1	[1*]C(C)CN(CC)CC	CC(C)CN(CC)CC	0	1	0	9	2.162	4	0	3.24	171.166	129.247
662	CHEMBL2113143	5.41	3900	CS(=O)(=O)N1CCc2c(cccc2N3CCN(CC3)C(=O)[C@@H](Cc4ccc(cc4)Cl)NC(=O)[C@H]5Cc6ccccc6CN5)C1	CS(=O)(=O)N1CCc2c(cccc2N3CCN(CC3)C(=O)C(Cc4ccc(cc4)Cl)NC(=O)C5Cc6ccccc6CN5)C1	CHEMBL2113143	1	Melanocortin receptor 4	P32245	44	O=C(N[C@H](Cc1ccc(Cl)cc1)C(=O)N1CCN([*:1])CC1)[C@H]1Cc2ccccc2CN1	[1*]c1cccc2c1CCN(S(C)(=O)=O)C2	Cc1cccc2c1CCN(S(C)(=O)=O)C2	1	2	0	15	0.988	1	2	37.38	249.412	225.312
663	CHEMBL2113144	5.38	4200	c1ccc2c(c1)C[C@@H](NC2)C(=O)N[C@H](Cc3ccc(cc3)Cl)C(=O)N4CCN(CC4)c5cccc6c5CCCC6	c1ccc2c(c1)CC(NC2)C(=O)NC(Cc3ccc(cc3)Cl)C(=O)N4CCN(CC4)c5cccc6c5CCCC6	CHEMBL2113144	1	Melanocortin receptor 4	P32245	40	O=C(N[C@H](Cc1ccc(Cl)cc1)C(=O)N1CCN([*:1])CC1)[C@H]1Cc2ccccc2CN1	[1*]c1cccc2c1CCCC2	Cc1cccc2c1CCCC2	1	0	0	11	4.1065	0	2	0	195.808	146.233
664	CHEMBL2113135	5.32	4800	c1ccc2c(c1)C[C@@H](NC2)C(=O)N[C@H](Cc3ccc(cc3)Cl)C(=O)N4CCN(CC4)c5cccc6c5[nH]cc6	c1ccc2c(c1)CC(NC2)C(=O)NC(Cc3ccc(cc3)Cl)C(=O)N4CCN(CC4)c5cccc6c5[nH]cc6	CHEMBL2113135	1	Melanocortin receptor 4	P32245	39	O=C(N[C@H](Cc1ccc(Cl)cc1)C(=O)N1CCN([*:1])CC1)[C@H]1Cc2ccccc2CN1	[1*]c1cccc2cc[nH]c12	Cc1cccc2cc[nH]c12	2	0	1	10	2.406	0	2	15.79	171.156	131.178
665	CHEMBL2113133	5.11	7700	CC(=O)N1CCCc2c1c(ccc2)N3CCN(CC3)C(=O)[C@@H](Cc4ccc(cc4)Cl)NC(=O)[C@H]5Cc6ccccc6CN5	CC(=O)N1CCCc2c1c(ccc2)N3CCN(CC3)C(=O)C(Cc4ccc(cc4)Cl)NC(=O)C5Cc6ccccc6CN5	CHEMBL2113133	1	Melanocortin receptor 4	P32245	43	O=C(N[C@H](Cc1ccc(Cl)cc1)C(=O)N1CCN([*:1])CC1)[C@H]1Cc2ccccc2CN1	[1*]c1cccc2c1N(C(C)=O)CCC2	Cc1cccc2c1N(C(C)=O)CCC2	1	1	0	14	2.038	0	2	20.31	236.368	189.258

## Sheet: MMS03_tid-10280-actives_90mms
	chembl-id	pot.(log,Ki)	pot.(nMol,Ki)	aromatic_smiles	non_stereo_aromatic_smieles	all-chembl-ids	no.-meas.	pref_name	accession	natoms	core	sub	sub_carbon_replacement	arorings	a_acc	a_don	a_heavy	logP(o/w)	RBC	rings	TPSA	vdw_vol	Weight
362	CHEMBL470609	10.17	0.068	c1cc(ccc1CN2CCC(CC2)Cl)OCCCN3CCCCC3	c1cc(ccc1CN2CCC(CC2)Cl)OCCCN3CCCCC3	CHEMBL470609	1	Histamine H3 receptor	Q9Y5N1	24	c1cc([*:1])ccc1OCCCN1CCCCC1	[1*]CN1CCC(Cl)CC1	CCN1CCC(Cl)CC1	0	1	0	9	1.715	1	1	3.24	163.551	147.649
363	CHEMBL513193	10.03	0.093776	c1cc(ccc1CN2CCC(CC2)F)OCCCN3CCCCC3	c1cc(ccc1CN2CCC(CC2)F)OCCCN3CCCCC3	CHEMBL513193	3	Histamine H3 receptor	Q9Y5N1	24	c1cc([*:1])ccc1OCCCN1CCCCC1	[1*]CN1CCC(F)CC1	CCN1CCC(F)CC1	0	1	0	9	1.276	1	1	3.24	150.737	131.194
364	CHEMBL472466	9.7	0.2	c1cc(ccc1CN2CCC(CC2)Br)OCCCN3CCCCC3	c1cc(ccc1CN2CCC(CC2)Br)OCCCN3CCCCC3	CHEMBL472466	1	Histamine H3 receptor	Q9Y5N1	24	c1cc([*:1])ccc1OCCCN1CCCCC1	[1*]CN1CCC(Br)CC1	CCN1CCC(Br)CC1	0	1	0	9	1.921	1	1	3.24	176.583	192.1
365	CHEMBL471437	9.55	0.28	c1cc(ccc1CN2CC[C@@H](C2)F)OCCCN3CCCCC3	c1cc(ccc1CN2CCC(C2)F)OCCCN3CCCCC3	CHEMBL471437	1	Histamine H3 receptor	Q9Y5N1	23	c1cc([*:1])ccc1OCCCN1CCCCC1	[1*]CN1CC[C@H](F)C1	CCN1CC[C@H](F)C1	0	1	0	8	0.834	1	1	3.24	132.21	117.167
366	CHEMBL204872	9.3	0.5	CN(C)CCc1ccc(cc1)OCCCN2CCCCC2	CN(C)CCc1ccc(cc1)OCCCN2CCCCC2	CHEMBL204872	1	Histamine H3 receptor	Q9Y5N1	21	c1cc([*:1])ccc1OCCCN1CCCCC1	[1*]CCN(C)C	CCCN(C)C	0	1	0	6	1.122	2	0	3.24	115.584	87.166
367	CHEMBL2375595	9.27	0.54	C=CCC(CC=C)(c1ccc(cc1)OCCCN2CCCCC2)O	C=CCC(CC=C)(c1ccc(cc1)OCCCN2CCCCC2)O	CHEMBL2375595	1	Histamine H3 receptor	Q9Y5N1	24	c1cc([*:1])ccc1OCCCN1CCCCC1	[1*]C(O)(CC=C)CC=C	CC(O)(CC=C)CC=C	0	1	1	9	1.624	4	0	20.23	163.295	126.199
368	CHEMBL129306	9.18	0.660664	c1cc(ccc1CN2CCC(CC2)O)OCCCN3CCCCC3	c1cc(ccc1CN2CCC(CC2)O)OCCCN3CCCCC3	CHEMBL129306	2	Histamine H3 receptor	Q9Y5N1	24	c1cc([*:1])ccc1OCCCN1CCCCC1	[1*]CN1CCC(O)CC1	CCN1CCC(O)CC1	0	2	1	9	0.467	1	1	23.47	151.725	129.203
369	CHEMBL2375594	9.13	0.74	CCCC(CCC)(c1ccc(cc1)OCCCN2CCCCC2)O	CCCC(CCC)(c1ccc(cc1)OCCCN2CCCCC2)O	CHEMBL2375594	1	Histamine H3 receptor	Q9Y5N1	24	c1cc([*:1])ccc1OCCCN1CCCCC1	[1*]C(O)(CCC)CCC	CC(O)(CCC)CCC	0	1	1	9	2.918	4	0	20.23	163.295	130.231
370	CHEMBL2375597	9.09	0.82	c1cc(ccc1C2(CCCC2)O)OCCCN3CCCCC3	c1cc(ccc1C2(CCCC2)O)OCCCN3CCCCC3	CHEMBL2375597	1	Histamine H3 receptor	Q9Y5N1	22	c1cc([*:1])ccc1OCCCN1CCCCC1	[1*]C1(O)CCCC1	CC1(O)CCCC1	0	1	1	7	1.54	0	1	20.23	118.245	100.161
371	CHEMBL3238444	9.03	0.9333	Cc1nnc(n1c2ccc(cc2)OCCCN3CCCCC3)C	Cc1nnc(n1c2ccc(cc2)OCCCN3CCCCC3)C	CHEMBL3238444	1	Histamine H3 receptor	Q9Y5N1	23	c1cc([*:1])ccc1OCCCN1CCCCC1	[1*]n1c(C)nnc1C	Cn1c(C)nnc1C	1	2	0	8	0.631	0	1	30.71	131.583	111.148
372	CHEMBL1822688	8.85	1.4	c1cc(sc1)c2ccc(cc2)OCCCN3CCCCC3	c1cc(sc1)c2ccc(cc2)OCCCN3CCCCC3	CHEMBL1822688	1	Histamine H3 receptor	Q9Y5N1	21	c1cc([*:1])ccc1OCCCN1CCCCC1	[1*]c1cccs1	Cc1cccs1	1	0	0	6	1.734	0	1	0	115.02	98.169
373	CHEMBL2375593	8.85	1.4	CCC(CC)(c1ccc(cc1)OCCCN2CCCCC2)O	CCC(CC)(c1ccc(cc1)OCCCN2CCCCC2)O	CHEMBL2375593	1	Histamine H3 receptor	Q9Y5N1	22	c1cc([*:1])ccc1OCCCN1CCCCC1	[1*]C(O)(CC)CC	CC(O)(CC)CC	0	1	1	7	2.034	2	0	20.23	126.24	102.177
374	CHEMBL1822853	8.8	1.6	c1cc(ccc1C2=CCCC2)OCCCN3CCCCC3	c1cc(ccc1C2=CCCC2)OCCCN3CCCCC3	CHEMBL1822853	1	Histamine H3 receptor	Q9Y5N1	21	c1cc([*:1])ccc1OCCCN1CCCCC1	[1*]C1=CCCC1	CC1=CCCC1	0	0	0	6	2.2694	0	1	0	111.165	82.146
375	CHEMBL1824229	8.77	1.7	c1cc(ccc1C2CCC(=O)CC2)OCCCN3CCCCC3	c1cc(ccc1C2CCC(=O)CC2)OCCCN3CCCCC3	CHEMBL1824229	1	Histamine H3 receptor	Q9Y5N1	23	c1cc([*:1])ccc1OCCCN1CCCCC1	[1*]C1CCC(=O)CC1	CC1CCC(=O)CC1	0	1	0	8	1.353	0	1	17.07	136.773	112.172
376	CHEMBL1822850	8.74	1.8	Cn1c(ccn1)c2ccc(cc2)OCCCN3CCCCC3	Cn1c(ccn1)c2ccc(cc2)OCCCN3CCCCC3	CHEMBL1822850	1	Histamine H3 receptor	Q9Y5N1	22	c1cc([*:1])ccc1OCCCN1CCCCC1	[1*]c1ccnn1C	Cc1ccnn1C	1	1	0	7	0.142	0	1	17.82	119.18	96.133
377	CHEMBL2375588	8.72	1.9	c1cc(ccc1CC2CCC(CC2)O)OCCCN3CCCCC3	c1cc(ccc1CC2CCC(CC2)O)OCCCN3CCCCC3	CHEMBL2375588	1	Histamine H3 receptor	Q9Y5N1	24	c1cc([*:1])ccc1OCCCN1CCCCC1	[1*]CC1CCC(O)CC1	CCC1CCC(O)CC1	0	1	1	9	2.375	1	1	20.23	155.3	128.215
378	CHEMBL1822859	8.66	2.2	COc1ccccc1c2ccc(cc2)OCCCN3CCCCC3	COc1ccccc1c2ccc(cc2)OCCCN3CCCCC3	CHEMBL1822859	1	Histamine H3 receptor	Q9Y5N1	24	c1cc([*:1])ccc1OCCCN1CCCCC1	[1*]c1ccccc1OC	Cc1ccccc1OC	1	1	0	9	2.158	1	1	9.23	158.881	122.167
379	CHEMBL1822851	8.6	2.5	c1cc(ccc1c2cnco2)OCCCN3CCCCC3	c1cc(ccc1c2cnco2)OCCCN3CCCCC3	CHEMBL1822851	1	Histamine H3 receptor	Q9Y5N1	21	c1cc([*:1])ccc1OCCCN1CCCCC1	[1*]c1cnco1	Cc1cnco1	1	1	0	6	-0.281	0	1	26.03	97.174	83.09
380	CHEMBL3264544	8.6	2.512	c1cc(ccc1CN2CCC(=O)CC2)OCCCN3CCCCC3	c1cc(ccc1CN2CCC(=O)CC2)OCCCN3CCCCC3	CHEMBL3264544	1	Histamine H3 receptor	Q9Y5N1	24	c1cc([*:1])ccc1OCCCN1CCCCC1	[1*]CN1CCC(=O)CC1	CCN1CCC(=O)CC1	0	2	0	9	-0.113	1	1	20.31	151.725	127.187
381	CHEMBL2375587	8.59	2.6	c1c(ccc(c1)OCCCN2CCCCC2)[C@H]3CC[C@@H](CC3)O	c1cc(ccc1C2CCC(CC2)O)OCCCN3CCCCC3	CHEMBL2375587	1	Histamine H3 receptor	Q9Y5N1	23	c1cc([*:1])ccc1OCCCN1CCCCC1	[1*][C@H]1CC[C@H](O)CC1	C[C@H]1CC[C@H](O)CC1	0	1	1	8	1.933	0	1	20.23	136.773	114.188
382	CHEMBL1822854	8.55	2.8	c1cc(ccc1C2CCCCC2)OCCCN3CCCCC3	c1cc(ccc1C2CCCCC2)OCCCN3CCCCC3	CHEMBL1822854	1	Histamine H3 receptor	Q9Y5N1	22	c1cc([*:1])ccc1OCCCN1CCCCC1	[1*]C1CCCCC1	CC1CCCCC1	0	0	0	7	4.1443	0	1	0	129.692	98.189
383	CHEMBL2375580	8.54	2.9	c1cc(ccc1C(C2CCCCC2)O)OCCCN3CCCCC3	c1cc(ccc1C(C2CCCCC2)O)OCCCN3CCCCC3	CHEMBL2375580	1	Histamine H3 receptor	Q9Y5N1	24	c1cc([*:1])ccc1OCCCN1CCCCC1	[1*]C(O)C1CCCCC1	CC(O)C1CCCCC1	0	1	1	9	2.203	1	1	20.23	155.3	128.215
384	CHEMBL1823340	8.52	3	c1ccc(cc1)c2ccc(cc2)OCCCN3CCCCC3	c1ccc(cc1)c2ccc(cc2)OCCCN3CCCCC3	CHEMBL1823340	1	Histamine H3 receptor	Q9Y5N1	22	c1cc([*:1])ccc1OCCCN1CCCCC1	[1*]c1ccccc1	Cc1ccccc1	1	0	0	7	2.3749	0	1	0	129.692	92.141
385	CHEMBL1824250	8.49	3.2	CN[C@H]1CC[C@@H](CC1)c2ccc(cc2)OCCCN3CCCCC3	CNC1CCC(CC1)c2ccc(cc2)OCCCN3CCCCC3	CHEMBL1824250	1	Histamine H3 receptor	Q9Y5N1	24	c1cc([*:1])ccc1OCCCN1CCCCC1	[1*][C@H]1CC[C@H](NC)CC1	C[C@H]1CC[C@H](NC)CC1	0	1	1	9	2.236	1	1	12.03	160.623	127.231
386	CHEMBL2375583	8.48	3.3	CC(CCc1ccc(cc1)OCCCN2CCCCC2)O	CC(CCc1ccc(cc1)OCCCN2CCCCC2)O	CHEMBL2375583	1	Histamine H3 receptor	Q9Y5N1	21	c1cc([*:1])ccc1OCCCN1CCCCC1	[1*]CCC(C)O	CCCC(C)O	0	1	1	6	1.455	2	0	20.23	107.712	88.15
387	CHEMBL1822852	8.44	3.6	c1cc(ccc1C2=NCCO2)OCCCN3CCCCC3	c1cc(ccc1C2=NCCO2)OCCCN3CCCCC3	CHEMBL1822852	1	Histamine H3 receptor	Q9Y5N1	21	c1cc([*:1])ccc1OCCCN1CCCCC1	[1*]C1=NCCO1	CC1=NCCO1	0	1	0	6	-0.116	0	1	21.59	97.174	85.106
388	CHEMBL2375598	8.41	3.9	c1cc(ccc1C2(CCCCC2)O)OCCCN3CCCCC3	c1cc(ccc1C2(CCCCC2)O)OCCCN3CCCCC3	CHEMBL2375598	1	Histamine H3 receptor	Q9Y5N1	23	c1cc([*:1])ccc1OCCCN1CCCCC1	[1*]C1(O)CCCCC1	CC1(O)CCCCC1	0	1	1	8	1.982	0	1	20.23	136.773	114.188
389	CHEMBL2375584	8.4	4	CC(C)(CCc1ccc(cc1)OCCCN2CCCCC2)O	CC(C)(CCc1ccc(cc1)OCCCN2CCCCC2)O	CHEMBL2375584	1	Histamine H3 receptor	Q9Y5N1	22	c1cc([*:1])ccc1OCCCN1CCCCC1	[1*]CCC(C)(C)O	CCCC(C)(C)O	0	1	1	7	1.862	2	0	20.23	126.24	102.177
390	CHEMBL2375579	8.39	4.1	c1cc(ccc1C2(CCOCC2)O)OCCCN3CCCCC3	c1cc(ccc1C2(CCOCC2)O)OCCCN3CCCCC3	CHEMBL2375579	1	Histamine H3 receptor	Q9Y5N1	23	c1cc([*:1])ccc1OCCCN1CCCCC1	[1*]C1(O)CCOCC1	CC1(O)CCOCC1	0	2	1	8	0.574	0	1	29.46	128.907	116.16
391	CHEMBL1822849	8.32	4.8	c1cc(ccc1c2[nH]ccn2)OCCCN3CCCCC3	c1cc(ccc1c2[nH]ccn2)OCCCN3CCCCC3	CHEMBL1822849	1	Histamine H3 receptor	Q9Y5N1	21	c1cc([*:1])ccc1OCCCN1CCCCC1	[1*]c1ncc[nH]1	Cc1ncc[nH]1	1	2	2	6	-0.191	0	1	28.68	98.9154	82.106
392	CHEMBL1822855	8.31	4.9	c1cc(ccc1N2CCCCC2)OCCCN3CCCCC3	c1cc(ccc1N2CCCCC2)OCCCN3CCCCC3	CHEMBL1822855	1	Histamine H3 receptor	Q9Y5N1	22	c1cc([*:1])ccc1OCCCN1CCCCC1	[1*]N1CCCCC1	CN1CCCCC1	0	1	0	7	1.141	0	1	3.24	126.117	99.177
393	CHEMBL1822689	8.3	5	c1cc(oc1)c2ccc(cc2)OCCCN3CCCCC3	c1cc(oc1)c2ccc(cc2)OCCCN3CCCCC3	CHEMBL1822689	1	Histamine H3 receptor	Q9Y5N1	21	c1cc([*:1])ccc1OCCCN1CCCCC1	[1*]c1ccco1	Cc1ccco1	1	0	0	6	0.919	0	1	13.14	103.299	82.102
394	CHEMBL1081073	8.3	5.012	c1cc(ccc1/C=C\2/C(=O)NC(=S)S2)OCCCN3CCCCC3	c1cc(ccc1C=C2C(=O)NC(=S)S2)OCCCN3CCCCC3	CHEMBL1081073	1	Histamine H3 receptor	Q9Y5N1	24	c1cc([*:1])ccc1OCCCN1CCCCC1	[1*]/C=C1\SC(=S)NC1=O	C/C=C1\SC(=S)NC1=O	0	2	1	9	0.707	0	1	61.19	154.959	159.233
395	CHEMBL1822856	8.28	5.2	c1cc(ccc1C2CCCCO2)OCCCN3CCCCC3	c1cc(ccc1C2CCCCO2)OCCCN3CCCCC3	CHEMBL1822856	1	Histamine H3 receptor	Q9Y5N1	22	c1cc([*:1])ccc1OCCCN1CCCCC1	[1*]C1CCCCO1	CC1CCCCO1	0	1	0	7	1.644	0	1	9.23	121.826	100.161
396	CHEMBL2375590	8.17	6.8	CC(C)(c1ccc(cc1)OCCCN2CCCCC2)O	CC(C)(c1ccc(cc1)OCCCN2CCCCC2)O	CHEMBL2375590	1	Histamine H3 receptor	Q9Y5N1	20	c1cc([*:1])ccc1OCCCN1CCCCC1	[1*]C(C)(C)O	CC(C)(C)O	0	1	1	5	0.806	0	0	20.23	89.1848	74.123
397	CHEMBL2375592	8.16	6.9	C=CCC(c1ccc(cc1)OCCCN2CCCCC2)O	C=CCC(c1ccc(cc1)OCCCN2CCCCC2)O	CHEMBL2375592	1	Histamine H3 receptor	Q9Y5N1	21	c1cc([*:1])ccc1OCCCN1CCCCC1	[1*]C(O)CC=C	CC(O)CC=C	0	1	1	6	0.808	2	0	20.23	107.712	86.134
398	CHEMBL1082147	8.1	7.943	c1cc(ccc1C2=NCCN2)OCCCN3CCCCC3	c1cc(ccc1C2=NCCN2)OCCCN3CCCCC3	CHEMBL1082147	1	Histamine H3 receptor	Q9Y5N1	21	c1cc([*:1])ccc1OCCCN1CCCCC1	[1*]C1=NCCN1	CC1=NCCN1	0	1	1	6	-0.425	0	1	24.39	98.9154	84.122
399	CHEMBL1080906	8.1	7.943	c1cc(ccc1/C=C\2/C(=O)NC(=O)S2)OCCCN3CCCCC3	c1cc(ccc1C=C2C(=O)NC(=O)S2)OCCCN3CCCCC3	CHEMBL1080906	1	Histamine H3 receptor	Q9Y5N1	24	c1cc([*:1])ccc1OCCCN1CCCCC1	[1*]/C=C1\SC(=O)NC1=O	C/C=C1\SC(=O)NC1=O	0	2	1	9	0.851	0	1	46.17	141.584	143.166
400	CHEMBL1822857	8.08	8.3	c1cc(ccc1C2CCOCC2)OCCCN3CCCCC3	c1cc(ccc1C2CCOCC2)OCCCN3CCCCC3	CHEMBL1822857	1	Histamine H3 receptor	Q9Y5N1	22	c1cc([*:1])ccc1OCCCN1CCCCC1	[1*]C1CCOCC1	CC1CCOCC1	0	1	0	7	1.54	0	1	9.23	121.826	100.161
401	CHEMBL2375591	8.07	8.6	C=CC(c1ccc(cc1)OCCCN2CCCCC2)O	C=CC(c1ccc(cc1)OCCCN2CCCCC2)O	CHEMBL2375591	1	Histamine H3 receptor	Q9Y5N1	20	c1cc([*:1])ccc1OCCCN1CCCCC1	[1*]C(O)C=C	CC(O)C=C	0	1	1	5	0.72	1	0	20.23	89.1848	72.107
402	CHEMBL1813055	8.06	8.7	c1cc(ccc1c2ccc(=O)[nH]n2)OCCCN3CCCCC3	c1cc(ccc1c2ccc(=O)[nH]n2)OCCCN3CCCCC3	CHEMBL1813055	1	Histamine H3 receptor	Q9Y5N1	23	c1cc([*:1])ccc1OCCCN1CCCCC1	[1*]c1ccc(=O)[nH]n1	Cc1ccc(=O)[nH]n1	0	2	1	8	0.335	0	1	41.46	123.711	110.116
403	CHEMBL1822690	8.05	9	c1cc(ccc1C2CCCO2)OCCCN3CCCCC3	c1cc(ccc1C2CCCO2)OCCCN3CCCCC3	CHEMBL1822690	1	Histamine H3 receptor	Q9Y5N1	21	c1cc([*:1])ccc1OCCCN1CCCCC1	[1*]C1CCCO1	CC1CCCO1	0	1	0	6	1.202	0	1	9.23	103.299	86.134
404	CHEMBL1082149	8	10	c1cc(ccc1C2NC(CS2)C(=O)O)OCCCN3CCCCC3	c1cc(ccc1C2NC(CS2)C(=O)O)OCCCN3CCCCC3	CHEMBL1082149	1	Histamine H3 receptor	Q9Y5N1	24	c1cc([*:1])ccc1OCCCN1CCCCC1	[1*]C1NC(C(=O)O)CS1	CC1NC(C(=O)O)CS1	0	3	3	9	0.266	1	1	49.33	141.584	147.198
405	CHEMBL2375581	7.89	13	c1cc(ccc1C(C2CCOCC2)O)OCCCN3CCCCC3	c1cc(ccc1C(C2CCOCC2)O)OCCCN3CCCCC3	CHEMBL2375581	1	Histamine H3 receptor	Q9Y5N1	24	c1cc([*:1])ccc1OCCCN1CCCCC1	[1*]C(O)C1CCOCC1	CC(O)C1CCOCC1	0	2	1	9	0.795	1	1	29.46	147.434	130.187
406	CHEMBL2375585	7.82	15	c1cc(ccc1C#CCO)OCCCN2CCCCC2	c1cc(ccc1C#CCO)OCCCN2CCCCC2	CHEMBL2375585	1	Histamine H3 receptor	Q9Y5N1	20	c1cc([*:1])ccc1OCCCN1CCCCC1	[1*]C#CCO	CC#CCO	0	1	1	5	0.468	0	0	20.23	89.1848	70.091
407	CHEMBL2375596	7.74	18	c1cc(ccc1C2(CCC2)O)OCCCN3CCCCC3	c1cc(ccc1C2(CCC2)O)OCCCN3CCCCC3	CHEMBL2375596	1	Histamine H3 receptor	Q9Y5N1	21	c1cc([*:1])ccc1OCCCN1CCCCC1	[1*]C1(O)CCC1	CC1(O)CCC1	0	1	1	6	1.098	0	1	20.23	99.7179	86.134
408	CHEMBL2375586	7.72	19	c1cc(ccc1C#CCCO)OCCCN2CCCCC2	c1cc(ccc1C#CCCO)OCCCN2CCCCC2	CHEMBL2375586	1	Histamine H3 receptor	Q9Y5N1	21	c1cc([*:1])ccc1OCCCN1CCCCC1	[1*]C#CCCO	CC#CCCO	0	1	1	6	0.556	1	0	20.23	107.712	84.118
409	CHEMBL3417507	7.72	19	c1cc(ccc1C2=NNC(=O)C3C2C3)OCCCN4CCCCC4	c1cc(ccc1C2=NNC(=O)C3C2C3)OCCCN4CCCCC4	CHEMBL3417507	1	Histamine H3 receptor	Q9Y5N1	24	c1cc([*:1])ccc1OCCCN1CCCCC1	[1*]C1=NNC(=O)C2CC12	CC1=NNC(=O)C2CC12	0	2	1	9	-0.329	0	2	41.46	134.244	124.143
410	CHEMBL1813062	7.68	21	Cn1c(=O)ccc(n1)c2ccc(cc2)OCCCN3CCCCC3	Cn1c(=O)ccc(n1)c2ccc(cc2)OCCCN3CCCCC3	CHEMBL1813062	1	Histamine H3 receptor	Q9Y5N1	24	c1cc([*:1])ccc1OCCCN1CCCCC1	[1*]c1ccc(=O)n(C)n1	Cc1ccc(=O)n(C)n1	0	2	0	9	0.532	0	1	32.67	144.788	124.143
411	CHEMBL1935113	7.68	21	CC1CC(=O)NN=C1c2ccc(cc2)OCCCN3CCCCC3	CC1CC(=O)NN=C1c2ccc(cc2)OCCCN3CCCCC3	CHEMBL1935113	1	Histamine H3 receptor	Q9Y5N1	24	c1cc([*:1])ccc1OCCCN1CCCCC1	[1*]C1=NNC(=O)CC1C	CC1=NNC(=O)CC1C	0	2	1	9	0.237	0	1	41.46	142.239	126.159
412	CHEMBL3238446	7.37	42.66	C[C@@H](C(=O)N)NCc1ccc(cc1)OCCCN2CCCCC2	CC(C(=O)N)NCc1ccc(cc1)OCCCN2CCCCC2	CHEMBL3238446	1	Histamine H3 receptor	Q9Y5N1	23	c1cc([*:1])ccc1OCCCN1CCCCC1	[1*]CN[C@@H](C)C(N)=O	CCN[C@@H](C)C(N)=O	0	2	2	8	-0.527	3	0	55.12	129.969	116.164
413	CHEMBL1076599	7.3	50.12	c1cc(ccc1CC2C(=O)NC(=O)S2)OCCCN3CCCCC3	c1cc(ccc1CC2C(=O)NC(=O)S2)OCCCN3CCCCC3	CHEMBL1076599	1	Histamine H3 receptor	Q9Y5N1	24	c1cc([*:1])ccc1OCCCN1CCCCC1	[1*]CC1SC(=O)NC1=O	CCC1SC(=O)NC1=O	0	2	1	9	1.04	1	1	46.17	141.584	145.182
414	CHEMBL3220119	6.8	158.49	CC1(COC(=N1)c2ccc(cc2)OCCCN3CCCCC3)C	CC1(COC(=N1)c2ccc(cc2)OCCCN3CCCCC3)C	CHEMBL3220119	1	Histamine H3 receptor	Q9Y5N1	23	c1cc([*:1])ccc1OCCCN1CCCCC1	[1*]C1=NC(C)(C)CO1	CC1=NC(C)(C)CO1	0	1	0	8	0.753	0	1	21.59	134.229	113.16

## Sheet: MMS04_tid-10627-actives_106mms
	chembl-id	pot.(log,Ki)	pot.(nMol,Ki)	aromatic_smiles	non_stereo_aromatic_smieles	all-chembl-ids	no.-meas.	pref_name	accession	natoms	core	sub	sub_carbon_replacement	arorings	a_acc	a_don	a_heavy	logP(o/w)	RBC	rings	TPSA	vdw_vol	Weight
549	CHEMBL1950776	9.5	0.319248	Cn1c2ccc(cc2c3c1CC4CCC3N4)S(=O)(=O)c5csc6c5cccc6	Cn1c2ccc(cc2c3c1CC4CCC3N4)S(=O)(=O)c5csc6c5cccc6	CHEMBL1950776	7	Serotonin 6 (5-HT6) receptor	P50406	28	Cn1c2c(c3cc(S(=O)(=O)[*:1])ccc31)C1CCC(C2)N1	[1*]c1csc2ccccc12	Cc1csc2ccccc12	2	0	0	10	3.286	0	2	0	181.136	148.229
550	CHEMBL1950775	9.49	0.321245	Cn1c2ccc(cc2c3c1CC4CCC3N4)S(=O)(=O)c5ccc6c(c5)cc[nH]6	Cn1c2ccc(cc2c3c1CC4CCC3N4)S(=O)(=O)c5ccc6c(c5)cc[nH]6	CHEMBL1950775	9	Serotonin 6 (5-HT6) receptor	P50406	28	Cn1c2c(c3cc(S(=O)(=O)[*:1])ccc31)C1CCC(C2)N1	[1*]c1ccc2[nH]ccc2c1	Cc1ccc2[nH]ccc2c1	2	0	1	10	2.445	0	2	15.79	171.156	131.178
551	CHEMBL3669640	9.48	0.33	Cn1c2ccc(cc2c3c1CC4CCC3N4)S(=O)(=O)c5cc6cc[nH]c6c(c5)F	Cn1c2ccc(cc2c3c1CC4CCC3N4)S(=O)(=O)c5cc6cc[nH]c6c(c5)F	CHEMBL3669640	2	Serotonin 6 (5-HT6) receptor	P50406	29	Cn1c2c(c3cc(S(=O)(=O)[*:1])ccc31)C1CCC(C2)N1	[1*]c1cc(F)c2[nH]ccc2c1	Cc1cc(F)c2[nH]ccc2c1	2	0	1	11	2.633	0	2	15.79	177.249	149.168
552	CHEMBL1950777	9.21	0.616885	Cn1cc(c2c1cccc2)S(=O)(=O)c3ccc4c(c3)c5c(n4C)CC6CCC5N6	Cn1cc(c2c1cccc2)S(=O)(=O)c3ccc4c(c3)c5c(n4C)CC6CCC5N6	CHEMBL1950777	5	Serotonin 6 (5-HT6) receptor	P50406	29	Cn1c2c(c3cc(S(=O)(=O)[*:1])ccc31)C1CCC(C2)N1	[1*]c1cn(C)c2ccccc12	Cc1cn(C)c2ccccc12	2	0	0	11	2.96	0	2	4.93	192.232	145.205
553	CHEMBL1950774	8.98	1.04902	Cn1c2ccc(cc2c3c1CC4CCC3N4)S(=O)(=O)c5c[nH]c6c5cccc6	Cn1c2ccc(cc2c3c1CC4CCC3N4)S(=O)(=O)c5c[nH]c6c5cccc6	CHEMBL1950774	9	Serotonin 6 (5-HT6) receptor	P50406	28	Cn1c2c(c3cc(S(=O)(=O)[*:1])ccc31)C1CCC(C2)N1	[1*]c1c[nH]c2ccccc12	Cc1c[nH]c2ccccc12	2	0	1	10	2.405	0	2	15.79	171.156	131.178
554	CHEMBL3664778	8.92	1.2	Cn1c2ccc(cc2c3c1CC4CCC3N4)S(=O)(=O)c5cccc6c5cc[nH]6	Cn1c2ccc(cc2c3c1CC4CCC3N4)S(=O)(=O)c5cccc6c5cc[nH]6	CHEMBL3664778	2	Serotonin 6 (5-HT6) receptor	P50406	28	Cn1c2c(c3cc(S(=O)(=O)[*:1])ccc31)C1CCC(C2)N1	[1*]c1cccc2[nH]ccc12	Cc1cccc2[nH]ccc12	2	0	1	10	2.406	0	2	15.79	171.156	131.178
555	CHEMBL3664740	8.85	1.4	Cn1c2ccc(cc2c3c1CC4CCC3N4)S(=O)(=O)c5cccc6c5cccc6	Cn1c2ccc(cc2c3c1CC4CCC3N4)S(=O)(=O)c5cccc6c5cccc6	CHEMBL3664740	2	Serotonin 6 (5-HT6) receptor	P50406	29	Cn1c2c(c3cc(S(=O)(=O)[*:1])ccc31)C1CCC(C2)N1	[1*]c1cccc2ccccc12	Cc1cccc2ccccc12	2	0	0	11	3.5949	0	2	0	195.808	142.201
556	CHEMBL1950760	8.68	2.09796	Cn1c2ccc(cc2c3c1CC4CCC3N4)S(=O)(=O)c5cccc(c5)Cl	Cn1c2ccc(cc2c3c1CC4CCC3N4)S(=O)(=O)c5cccc(c5)Cl	CHEMBL1950760	9	Serotonin 6 (5-HT6) receptor	P50406	26	Cn1c2c(c3cc(S(=O)(=O)[*:1])ccc31)C1CCC(C2)N1	[1*]c1cccc(Cl)c1	Cc1cccc(Cl)c1	1	0	0	8	2.833	0	1	0	148.599	126.586
557	CHEMBL1950762	8.63	2.3669	Cn1c2ccc(cc2c3c1CC4CCC3N4)S(=O)(=O)c5cccc(c5)C(F)(F)F	Cn1c2ccc(cc2c3c1CC4CCC3N4)S(=O)(=O)c5cccc(c5)C(F)(F)F	CHEMBL1950762	9	Serotonin 6 (5-HT6) receptor	P50406	29	Cn1c2c(c3cc(S(=O)(=O)[*:1])ccc31)C1CCC(C2)N1	[1*]c1cccc(C(F)(F)F)c1	Cc1cccc(C(F)(F)F)c1	1	0	0	11	3.17576	0	1	0	166.499	160.138
558	CHEMBL3664779	8.54	2.9	Cn1c2ccc(cc2c3c1CC4CCC3N4)S(=O)(=O)c5cc6cc[nH]c6nc5	Cn1c2ccc(cc2c3c1CC4CCC3N4)S(=O)(=O)c5cc6cc[nH]c6nc5	CHEMBL3664779	2	Serotonin 6 (5-HT6) receptor	P50406	28	Cn1c2c(c3cc(S(=O)(=O)[*:1])ccc31)C1CCC(C2)N1	[1*]c1cnc2[nH]ccc2c1	Cc1cnc2[nH]ccc2c1	2	2	2	10	1.424	0	2	28.68	165.031	132.166
559	CHEMBL3669646	8.53	2.93598	Cn1c2ccc(cc2c3c1CC4CCC3N4)S(=O)(=O)c5cncc6c5cccc6	Cn1c2ccc(cc2c3c1CC4CCC3N4)S(=O)(=O)c5cncc6c5cccc6	CHEMBL3669646	6	Serotonin 6 (5-HT6) receptor	P50406	29	Cn1c2c(c3cc(S(=O)(=O)[*:1])ccc31)C1CCC(C2)N1	[1*]c1cncc2ccccc12	Cc1cncc2ccccc12	2	1	0	11	2.3609	0	2	12.89	189.683	143.189
560	CHEMBL3664732	8.43	3.7	Cc1cccc(c1)S(=O)(=O)c2ccc3c(c2)c4c(n3C)CC5CCC4N5	Cc1cccc(c1)S(=O)(=O)c2ccc3c(c2)c4c(n3C)CC5CCC4N5	CHEMBL3664732	2	Serotonin 6 (5-HT6) receptor	P50406	26	Cn1c2c(c3cc(S(=O)(=O)[*:1])ccc31)C1CCC(C2)N1	[1*]c1cccc(C)c1	Cc1cccc(C)c1	1	0	0	8	2.8808	0	1	0	148.22	106.168
561	CHEMBL1950757	8.38	4.1664	Cn1c2ccc(cc2c3c1CC4CCC3N4)S(=O)(=O)c5cccc(c5)F	Cn1c2ccc(cc2c3c1CC4CCC3N4)S(=O)(=O)c5cccc(c5)F	CHEMBL1950757	3	Serotonin 6 (5-HT6) receptor	P50406	26	Cn1c2c(c3cc(S(=O)(=O)[*:1])ccc31)C1CCC(C2)N1	[1*]c1cccc(F)c1	Cc1cccc(F)c1	1	0	0	8	2.394	0	1	0	135.785	110.131
562	CHEMBL3664777	8.35	4.5	Cn1c2ccc(cc2c3c1CC4CCC3N4)S(=O)(=O)c5cccc6c5[nH]cc6	Cn1c2ccc(cc2c3c1CC4CCC3N4)S(=O)(=O)c5cccc6c5[nH]cc6	CHEMBL3664777	2	Serotonin 6 (5-HT6) receptor	P50406	28	Cn1c2c(c3cc(S(=O)(=O)[*:1])ccc31)C1CCC(C2)N1	[1*]c1cccc2cc[nH]c12	Cc1cccc2cc[nH]c12	2	0	1	10	2.406	0	2	15.79	171.156	131.178
563	CHEMBL1950756	8.34	4.6	Cn1c2ccc(cc2c3c1CC4CCC3N4)S(=O)(=O)c5ccccc5F	Cn1c2ccc(cc2c3c1CC4CCC3N4)S(=O)(=O)c5ccccc5F	CHEMBL1950756	3	Serotonin 6 (5-HT6) receptor	P50406	26	Cn1c2c(c3cc(S(=O)(=O)[*:1])ccc31)C1CCC(C2)N1	[1*]c1ccccc1F	Cc1ccccc1F	1	0	0	8	2.355	0	1	0	135.785	110.131
564	CHEMBL1950759	8.32	4.8	Cn1c2ccc(cc2c3c1CC4CCC3N4)S(=O)(=O)c5ccccc5Cl	Cn1c2ccc(cc2c3c1CC4CCC3N4)S(=O)(=O)c5ccccc5Cl	CHEMBL1950759	3	Serotonin 6 (5-HT6) receptor	P50406	26	Cn1c2c(c3cc(S(=O)(=O)[*:1])ccc31)C1CCC(C2)N1	[1*]c1ccccc1Cl	Cc1ccccc1Cl	1	0	0	8	2.794	0	1	0	148.599	126.586
565	CHEMBL3664731	8.32	4.8	Cn1c2ccc(cc2c3c1CC4CCC3N4)S(=O)(=O)c5ccc(cc5)CN(C)C	Cn1c2ccc(cc2c3c1CC4CCC3N4)S(=O)(=O)c5ccc(cc5)CN(C)C	CHEMBL3664731	2	Serotonin 6 (5-HT6) receptor	P50406	29	Cn1c2c(c3cc(S(=O)(=O)[*:1])ccc31)C1CCC(C2)N1	[1*]c1ccc(CN(C)C)cc1	Cc1ccc(CN(C)C)cc1	1	1	0	11	2.253	2	1	3.24	200.227	149.237
566	CHEMBL3664782	8.3	4.98328	Cn1c2ccc(cc2c3c1CC4CCC3N4)S(=O)(=O)c5ccc6c(c5)ccs6	Cn1c2ccc(cc2c3c1CC4CCC3N4)S(=O)(=O)c5ccc6c(c5)ccs6	CHEMBL3664782	6	Serotonin 6 (5-HT6) receptor	P50406	28	Cn1c2c(c3cc(S(=O)(=O)[*:1])ccc31)C1CCC(C2)N1	[1*]c1ccc2sccc2c1	Cc1ccc2sccc2c1	2	0	0	10	3.326	0	2	0	181.136	148.229
567	CHEMBL3664733	8.24	5.8	Cn1c2ccc(cc2c3c1CC4CCC3N4)S(=O)(=O)c5cccc(c5)OC(F)F	Cn1c2ccc(cc2c3c1CC4CCC3N4)S(=O)(=O)c5cccc(c5)OC(F)F	CHEMBL3664733	2	Serotonin 6 (5-HT6) receptor	P50406	29	Cn1c2c(c3cc(S(=O)(=O)[*:1])ccc31)C1CCC(C2)N1	[1*]c1cccc(OC(F)F)c1	Cc1cccc(OC(F)F)c1	1	1	0	11	2.81092	1	1	9.23	171.067	158.147
568	CHEMBL3664774	8.24	5.8	Cn1c2ccc(cc2c3c1CC4CCC3N4)S(=O)(=O)c5ccc6cc[nH]c6c5	Cn1c2ccc(cc2c3c1CC4CCC3N4)S(=O)(=O)c5ccc6cc[nH]c6c5	CHEMBL3664774	2	Serotonin 6 (5-HT6) receptor	P50406	28	Cn1c2c(c3cc(S(=O)(=O)[*:1])ccc31)C1CCC(C2)N1	[1*]c1ccc2cc[nH]c2c1	Cc1ccc2cc[nH]c2c1	2	0	1	10	2.445	0	2	15.79	171.156	131.178
569	CHEMBL1950764	8.2	6.3	Cn1c2ccc(cc2c3c1CC4CCC3N4)S(=O)(=O)c5cccc(c5)N	Cn1c2ccc(cc2c3c1CC4CCC3N4)S(=O)(=O)c5cccc(c5)N	CHEMBL1950764	3	Serotonin 6 (5-HT6) receptor	P50406	26	Cn1c2c(c3cc(S(=O)(=O)[*:1])ccc31)C1CCC(C2)N1	[1*]c1cccc(N)c1	Cc1cccc(N)c1	1	0	1	8	1.569	0	1	26.02	139.546	107.156
570	CHEMBL3664737	8.19	6.5	CNc1cccc(c1)S(=O)(=O)c2ccc3c(c2)c4c(n3C)CC5CCC4N5	CNc1cccc(c1)S(=O)(=O)c2ccc3c(c2)c4c(n3C)CC5CCC4N5	CHEMBL3664737	2	Serotonin 6 (5-HT6) receptor	P50406	27	Cn1c2c(c3cc(S(=O)(=O)[*:1])ccc31)C1CCC(C2)N1	[1*]c1cccc(NC)c1	Cc1cccc(NC)c1	1	0	1	9	1.888	1	1	12.03	160.623	121.183
571	CHEMBL3664745	8.07	8.5	Cn1c2ccc(cc2c3c1CC4CCC3N4)S(=O)(=O)c5cc(cc(c5)F)F	Cn1c2ccc(cc2c3c1CC4CCC3N4)S(=O)(=O)c5cc(cc(c5)F)F	CHEMBL3664745	2	Serotonin 6 (5-HT6) receptor	P50406	27	Cn1c2c(c3cc(S(=O)(=O)[*:1])ccc31)C1CCC(C2)N1	[1*]c1cc(F)cc(F)c1	Cc1cc(F)cc(F)c1	1	0	0	9	2.621	0	1	0	141.879	128.121
572	CHEMBL1950750	8.03	9.35994	Cn1c2ccc(cc2c3c1CC4CCC3N4)S(=O)(=O)c5ccccc5	Cn1c2ccc(cc2c3c1CC4CCC3N4)S(=O)(=O)c5ccccc5	CHEMBL1950750	5	Serotonin 6 (5-HT6) receptor	P50406	25	Cn1c2c(c3cc(S(=O)(=O)[*:1])ccc31)C1CCC(C2)N1	[1*]c1ccccc1	Cc1ccccc1	1	0	0	7	2.3749	0	1	0	129.692	92.141
573	CHEMBL3664744	8	10	Cn1c2ccc(cc2c3c1CC4CCC3N4)S(=O)(=O)c5cc(cc(c5)Cl)Cl	Cn1c2ccc(cc2c3c1CC4CCC3N4)S(=O)(=O)c5cc(cc(c5)Cl)Cl	CHEMBL3664744	2	Serotonin 6 (5-HT6) receptor	P50406	27	Cn1c2c(c3cc(S(=O)(=O)[*:1])ccc31)C1CCC(C2)N1	[1*]c1cc(Cl)cc(Cl)c1	Cc1cc(Cl)cc(Cl)c1	1	0	0	9	3.499	0	1	0	167.506	161.031
574	CHEMBL1950765	7.96	11	Cn1c2ccc(cc2c3c1CC4CCC3N4)S(=O)(=O)c5cccc(c5)O	Cn1c2ccc(cc2c3c1CC4CCC3N4)S(=O)(=O)c5cccc(c5)O	CHEMBL1950765	3	Serotonin 6 (5-HT6) receptor	P50406	26	Cn1c2c(c3cc(S(=O)(=O)[*:1])ccc31)C1CCC(C2)N1	[1*]c1cccc(O)c1	Cc1cccc(O)c1	1	1	1	8	1.933	0	1	20.23	136.773	108.14
575	CHEMBL3664729	7.96	11	Cn1c2ccc(cc2c3c1CC4CCC3N4)S(=O)(=O)c5ccc(cc5)O	Cn1c2ccc(cc2c3c1CC4CCC3N4)S(=O)(=O)c5ccc(cc5)O	CHEMBL3664729	2	Serotonin 6 (5-HT6) receptor	P50406	26	Cn1c2c(c3cc(S(=O)(=O)[*:1])ccc31)C1CCC(C2)N1	[1*]c1ccc(O)cc1	Cc1ccc(O)cc1	1	1	1	8	1.896	0	1	20.23	136.773	108.14
576	CHEMBL3664738	7.96	11	CC(C)Nc1cccc(c1)S(=O)(=O)c2ccc3c(c2)c4c(n3C)CC5CCC4N5	CC(C)Nc1cccc(c1)S(=O)(=O)c2ccc3c(c2)c4c(n3C)CC5CCC4N5	CHEMBL3664738	2	Serotonin 6 (5-HT6) receptor	P50406	29	Cn1c2c(c3cc(S(=O)(=O)[*:1])ccc31)C1CCC(C2)N1	[1*]c1cccc(NC(C)C)c1	Cc1cccc(NC(C)C)c1	1	0	1	11	2.691	2	1	12.03	197.677	149.237
577	CHEMBL3664742	7.96	11	Cc1ccccc1S(=O)(=O)c2ccc3c(c2)c4c(n3C)CC5CCC4N5	Cc1ccccc1S(=O)(=O)c2ccc3c(c2)c4c(n3C)CC5CCC4N5	CHEMBL3664742	2	Serotonin 6 (5-HT6) receptor	P50406	26	Cn1c2c(c3cc(S(=O)(=O)[*:1])ccc31)C1CCC(C2)N1	[1*]c1ccccc1C	Cc1ccccc1C	1	0	0	8	2.8418	0	1	0	148.22	106.168
578	CHEMBL3664743	7.89	13	Cn1c2ccc(cc2c3c1CC4CCC3N4)S(=O)(=O)c5ccc(cc5)N	Cn1c2ccc(cc2c3c1CC4CCC3N4)S(=O)(=O)c5ccc(cc5)N	CHEMBL3664743	2	Serotonin 6 (5-HT6) receptor	P50406	26	Cn1c2c(c3cc(S(=O)(=O)[*:1])ccc31)C1CCC(C2)N1	[1*]c1ccc(N)cc1	Cc1ccc(N)cc1	1	0	1	8	1.532	0	1	26.02	139.546	107.156
579	CHEMBL3669647	7.89	13	Cn1c2ccc(cc2c3c1CC4CCC3N4)S(=O)(=O)c5cccc6c5cncc6	Cn1c2ccc(cc2c3c1CC4CCC3N4)S(=O)(=O)c5cccc6c5cncc6	CHEMBL3669647	2	Serotonin 6 (5-HT6) receptor	P50406	29	Cn1c2c(c3cc(S(=O)(=O)[*:1])ccc31)C1CCC(C2)N1	[1*]c1cccc2ccncc12	Cc1cccc2ccncc12	2	1	0	11	2.3619	0	2	12.89	189.683	143.189
580	CHEMBL3664736	7.85	14	Cn1c2ccc(cc2c3c1CC4CCC3N4)S(=O)(=O)c5cccc(c5)N(C)C	Cn1c2ccc(cc2c3c1CC4CCC3N4)S(=O)(=O)c5cccc(c5)N(C)C	CHEMBL3664736	2	Serotonin 6 (5-HT6) receptor	P50406	28	Cn1c2c(c3cc(S(=O)(=O)[*:1])ccc31)C1CCC(C2)N1	[1*]c1cccc(N(C)C)c1	Cc1cccc(N(C)C)c1	1	0	0	10	2.156	1	1	3.24	181.699	135.21
581	CHEMBL3664730	7.82	15	Cn1c2ccc(cc2c3c1CC4CCC3N4)S(=O)(=O)c5ccc(cc5)CN	Cn1c2ccc(cc2c3c1CC4CCC3N4)S(=O)(=O)c5ccc(cc5)CN	CHEMBL3664730	2	Serotonin 6 (5-HT6) receptor	P50406	27	Cn1c2c(c3cc(S(=O)(=O)[*:1])ccc31)C1CCC(C2)N1	[1*]c1ccc(CN)cc1	Cc1ccc(CN)cc1	1	1	1	9	1.46	1	1	26.02	158.073	121.183
582	CHEMBL3664734	7.77	17	Cn1c2ccc(cc2c3c1CC4CCC3N4)S(=O)(=O)c5cccc(c5)OC	Cn1c2ccc(cc2c3c1CC4CCC3N4)S(=O)(=O)c5cccc(c5)OC	CHEMBL3664734	2	Serotonin 6 (5-HT6) receptor	P50406	27	Cn1c2c(c3cc(S(=O)(=O)[*:1])ccc31)C1CCC(C2)N1	[1*]c1cccc(OC)c1	Cc1cccc(OC)c1	1	1	0	9	2.197	1	1	9.23	158.881	122.167
583	CHEMBL3664791	7.7	20	Cn1c2ccc(cc2c3c1CC4CCC3N4)S(=O)(=O)c5ccc6c(c5)cco6	Cn1c2ccc(cc2c3c1CC4CCC3N4)S(=O)(=O)c5ccc6c(c5)cco6	CHEMBL3664791	2	Serotonin 6 (5-HT6) receptor	P50406	28	Cn1c2c(c3cc(S(=O)(=O)[*:1])ccc31)C1CCC(C2)N1	[1*]c1ccc2occc2c1	Cc1ccc2occc2c1	2	0	0	10	2.511	0	2	13.14	169.414	132.162
584	CHEMBL3664790	7.66	21.9371	Cn1c2ccc(cc2c3c1CC4CCC3N4)S(=O)(=O)c5cccc6c5nccc6	Cn1c2ccc(cc2c3c1CC4CCC3N4)S(=O)(=O)c5cccc6c5nccc6	CHEMBL3664790	6	Serotonin 6 (5-HT6) receptor	P50406	29	Cn1c2c(c3cc(S(=O)(=O)[*:1])ccc31)C1CCC(C2)N1	[1*]c1cccc2cccnc12	Cc1cccc2cccnc12	2	1	0	11	2.5749	0	2	12.89	189.683	143.189
585	CHEMBL3664789	7.66	22	Cn1c2ccc(cc2c3c1CC4CCC3N4)S(=O)(=O)c5cccc6c5ccnc6	Cn1c2ccc(cc2c3c1CC4CCC3N4)S(=O)(=O)c5cccc6c5ccnc6	CHEMBL3664789	2	Serotonin 6 (5-HT6) receptor	P50406	29	Cn1c2c(c3cc(S(=O)(=O)[*:1])ccc31)C1CCC(C2)N1	[1*]c1cccc2cnccc12	Cc1cccc2cnccc12	2	1	0	11	2.3619	0	2	12.89	189.683	143.189
586	CHEMBL3664735	7.46	35	Cn1c2ccc(cc2c3c1CC4CCC3N4)S(=O)(=O)c5cccc(c5)[N+]#[C-]	Cn1c2ccc(cc2c3c1CC4CCC3N4)S(=O)(=O)c5cccc(c5)[N+]#[C-]	CHEMBL3664735	2	Serotonin 6 (5-HT6) receptor	P50406	27	Cn1c2c(c3cc(S(=O)(=O)[*:1])ccc31)C1CCC(C2)N1	[1*]c1cccc([N+]#[C-])c1	Cc1cccc([N+]#[C-])c1	1	0	0	9	1.736	0	1	4.36	160.623	117.151
587	CHEMBL1950766	7.46	35	Cn1c2ccc(cc2c3c1CC4CCC3N4)S(=O)(=O)c5cccc(c5)C#N	Cn1c2ccc(cc2c3c1CC4CCC3N4)S(=O)(=O)c5cccc(c5)C#N	CHEMBL1950766	1	Serotonin 6 (5-HT6) receptor	P50406	27	Cn1c2c(c3cc(S(=O)(=O)[*:1])ccc31)C1CCC(C2)N1	[1*]c1cccc(C#N)c1	Cc1cccc(C#N)c1	1	1	0	9	1.901	0	1	23.79	158.073	117.151
588	CHEMBL1950761	7.43	37	Cn1c2ccc(cc2c3c1CC4CCC3N4)S(=O)(=O)c5ccc(cc5)Cl	Cn1c2ccc(cc2c3c1CC4CCC3N4)S(=O)(=O)c5ccc(cc5)Cl	CHEMBL1950761	3	Serotonin 6 (5-HT6) receptor	P50406	26	Cn1c2c(c3cc(S(=O)(=O)[*:1])ccc31)C1CCC(C2)N1	[1*]c1ccc(Cl)cc1	Cc1ccc(Cl)cc1	1	0	0	8	2.796	0	1	0	148.599	126.586
589	CHEMBL3664741	7.43	37	Cn1c2ccc(cc2c3c1CC4CCC3N4)S(=O)(=O)c5ccc6ccccc6c5	Cn1c2ccc(cc2c3c1CC4CCC3N4)S(=O)(=O)c5ccc6ccccc6c5	CHEMBL3664741	2	Serotonin 6 (5-HT6) receptor	P50406	29	Cn1c2c(c3cc(S(=O)(=O)[*:1])ccc31)C1CCC(C2)N1	[1*]c1ccc2ccccc2c1	Cc1ccc2ccccc2c1	2	0	0	11	3.6339	0	2	0	195.808	142.201
590	CHEMBL3669648	7.41	39	Cn1c2ccc(cc2c3c1CC4CCC3N4)S(=O)(=O)c5ccnc6c5cccc6	Cn1c2ccc(cc2c3c1CC4CCC3N4)S(=O)(=O)c5ccnc6c5cccc6	CHEMBL3669648	2	Serotonin 6 (5-HT6) receptor	P50406	29	Cn1c2c(c3cc(S(=O)(=O)[*:1])ccc31)C1CCC(C2)N1	[1*]c1ccnc2ccccc12	Cc1ccnc2ccccc12	2	1	0	11	2.5749	0	2	12.89	189.683	143.189
591	CHEMBL3664728	7.36	44	Cn1c2ccc(cc2c3c1CC4CCC3N4)S(=O)(=O)c5ccc(cc5)OC	Cn1c2ccc(cc2c3c1CC4CCC3N4)S(=O)(=O)c5ccc(cc5)OC	CHEMBL3664728	2	Serotonin 6 (5-HT6) receptor	P50406	27	Cn1c2c(c3cc(S(=O)(=O)[*:1])ccc31)C1CCC(C2)N1	[1*]c1ccc(OC)cc1	Cc1ccc(OC)cc1	1	1	0	9	2.16	1	1	9.23	158.881	122.167
592	CHEMBL3664747	7.36	44	Cn1c2ccc(cc2c3c1CC4CCC3N4)S(=O)(=O)c5cc(cnc5)Cl	Cn1c2ccc(cc2c3c1CC4CCC3N4)S(=O)(=O)c5cc(cnc5)Cl	CHEMBL3664747	2	Serotonin 6 (5-HT6) receptor	P50406	26	Cn1c2c(c3cc(S(=O)(=O)[*:1])ccc31)C1CCC(C2)N1	[1*]c1cncc(Cl)c1	Cc1cncc(Cl)c1	1	1	0	8	1.599	0	1	12.89	142.474	127.574
593	CHEMBL1950770	7.29	51	Cn1c2ccc(cc2c3c1CC4CCC3N4)S(=O)(=O)c5ccsc5	Cn1c2ccc(cc2c3c1CC4CCC3N4)S(=O)(=O)c5ccsc5	CHEMBL1950770	3	Serotonin 6 (5-HT6) receptor	P50406	24	Cn1c2c(c3cc(S(=O)(=O)[*:1])ccc31)C1CCC(C2)N1	[1*]c1ccsc1	Cc1ccsc1	1	0	0	6	1.854	0	1	0	115.02	98.169
594	CHEMBL1950758	7.22	60	Cn1c2ccc(cc2c3c1CC4CCC3N4)S(=O)(=O)c5ccc(cc5)F	Cn1c2ccc(cc2c3c1CC4CCC3N4)S(=O)(=O)c5ccc(cc5)F	CHEMBL1950758	3	Serotonin 6 (5-HT6) receptor	P50406	26	Cn1c2c(c3cc(S(=O)(=O)[*:1])ccc31)C1CCC(C2)N1	[1*]c1ccc(F)cc1	Cc1ccc(F)cc1	1	0	0	8	2.357	0	1	0	135.785	110.131
595	CHEMBL3664726	7.01	98.1201	Cn1c2ccc(cc2c3c1CC4CCC3N4)S(=O)(=O)c5ccc(cc5)C(F)(F)F	Cn1c2ccc(cc2c3c1CC4CCC3N4)S(=O)(=O)c5ccc(cc5)C(F)(F)F	CHEMBL3664726	6	Serotonin 6 (5-HT6) receptor	P50406	29	Cn1c2c(c3cc(S(=O)(=O)[*:1])ccc31)C1CCC(C2)N1	[1*]c1ccc(C(F)(F)F)cc1	Cc1ccc(C(F)(F)F)cc1	1	0	0	11	3.13876	0	1	0	166.499	160.138
596	CHEMBL3664783	7	100	Cn1c2ccc(cc2c3c1CC4CCC3N4)S(=O)(=O)c5ccccc5O	Cn1c2ccc(cc2c3c1CC4CCC3N4)S(=O)(=O)c5ccccc5O	CHEMBL3664783	2	Serotonin 6 (5-HT6) receptor	P50406	26	Cn1c2c(c3cc(S(=O)(=O)[*:1])ccc31)C1CCC(C2)N1	[1*]c1ccccc1O	Cc1ccccc1O	1	1	1	8	1.894	0	1	20.23	136.773	108.14
597	CHEMBL3664776	6.98	104	Cn1c2ccc(cc2c3c1CC4CCC3N4)S(=O)(=O)c5cc(ccn5)Cl	Cn1c2ccc(cc2c3c1CC4CCC3N4)S(=O)(=O)c5cc(ccn5)Cl	CHEMBL3664776	2	Serotonin 6 (5-HT6) receptor	P50406	26	Cn1c2c(c3cc(S(=O)(=O)[*:1])ccc31)C1CCC(C2)N1	[1*]c1cc(Cl)ccn1	Cc1cc(Cl)ccn1	1	1	0	8	1.562	0	1	12.89	142.474	127.574
598	CHEMBL3664748	6.86	139	Cn1c2ccc(cc2c3c1CC4CCC3N4)S(=O)(=O)c5cc(cnc5)F	Cn1c2ccc(cc2c3c1CC4CCC3N4)S(=O)(=O)c5cc(cnc5)F	CHEMBL3664748	2	Serotonin 6 (5-HT6) receptor	P50406	26	Cn1c2c(c3cc(S(=O)(=O)[*:1])ccc31)C1CCC(C2)N1	[1*]c1cncc(F)c1	Cc1cncc(F)c1	1	1	0	8	1.16	0	1	12.89	129.661	111.119
599	CHEMBL3664788	6.83	148	Cn1c2ccc(cc2c3c1CC4CCC3N4)S(=O)(=O)c5cccc6c5cccn6	Cn1c2ccc(cc2c3c1CC4CCC3N4)S(=O)(=O)c5cccc6c5cccn6	CHEMBL3664788	2	Serotonin 6 (5-HT6) receptor	P50406	29	Cn1c2c(c3cc(S(=O)(=O)[*:1])ccc31)C1CCC(C2)N1	[1*]c1cccc2ncccc12	Cc1cccc2ncccc12	2	1	0	11	2.5749	0	2	12.89	189.683	143.189
600	CHEMBL1950768	6.81	156	Cn1c2ccc(cc2c3c1CC4CCC3N4)S(=O)(=O)c5cccnc5	Cn1c2ccc(cc2c3c1CC4CCC3N4)S(=O)(=O)c5cccnc5	CHEMBL1950768	3	Serotonin 6 (5-HT6) receptor	P50406	25	Cn1c2c(c3cc(S(=O)(=O)[*:1])ccc31)C1CCC(C2)N1	[1*]c1cccnc1	Cc1cccnc1	1	1	0	7	1.1419	0	1	12.89	123.568	93.129
601	CHEMBL1950767	6.72	192.666	Cn1c2ccc(cc2c3c1CC4CCC3N4)S(=O)(=O)c5ccccn5	Cn1c2ccc(cc2c3c1CC4CCC3N4)S(=O)(=O)c5ccccn5	CHEMBL1950767	3	Serotonin 6 (5-HT6) receptor	P50406	25	Cn1c2c(c3cc(S(=O)(=O)[*:1])ccc31)C1CCC(C2)N1	[1*]c1ccccn1	Cc1ccccn1	1	1	0	7	1.1039	0	1	12.89	123.568	93.129
602	CHEMBL3664775	6.47	341	Cn1c2ccc(cc2c3c1CC4CCC3N4)S(=O)(=O)c5cc(ccn5)F	Cn1c2ccc(cc2c3c1CC4CCC3N4)S(=O)(=O)c5cc(ccn5)F	CHEMBL3664775	2	Serotonin 6 (5-HT6) receptor	P50406	26	Cn1c2c(c3cc(S(=O)(=O)[*:1])ccc31)C1CCC(C2)N1	[1*]c1cc(F)ccn1	Cc1cc(F)ccn1	1	1	0	8	1.123	0	1	12.89	129.661	111.119
603	CHEMBL3664727	6.29	518.068	Cn1c2ccc(cc2c3c1CC4CCC3N4)S(=O)(=O)c5ccc(cc5)C#N	Cn1c2ccc(cc2c3c1CC4CCC3N4)S(=O)(=O)c5ccc(cc5)C#N	CHEMBL3664727	6	Serotonin 6 (5-HT6) receptor	P50406	27	Cn1c2c(c3cc(S(=O)(=O)[*:1])ccc31)C1CCC(C2)N1	[1*]c1ccc(C#N)cc1	Cc1ccc(C#N)cc1	1	1	0	9	1.864	0	1	23.79	158.073	117.151
604	CHEMBL1950771	6	1010	Cn1ccc(n1)S(=O)(=O)c2ccc3c(c2)c4c(n3C)CC5CCC4N5	Cn1ccc(n1)S(=O)(=O)c2ccc3c(c2)c4c(n3C)CC5CCC4N5	CHEMBL1950771	1	Serotonin 6 (5-HT6) receptor	P50406	25	Cn1c2c(c3cc(S(=O)(=O)[*:1])ccc31)C1CCC(C2)N1	[1*]c1ccn(C)n1	Cc1ccn(C)n1	1	1	0	7	0.142	0	1	17.82	119.18	96.133

## Sheet: MMS05_tid-129-actives_462mms
	chembl-id	pot.(log,Ki)	pot.(nMol,Ki)	aromatic_smiles	non_stereo_aromatic_smieles	all-chembl-ids	no.-meas.	pref_name	accession	natoms	core	sub	sub_carbon_replacement	arorings	a_acc	a_don	a_heavy	logP(o/w)	RBC	rings	TPSA	vdw_vol	Weight
706	CHEMBL259658	8.51	3.1	C[C@@]12CC[C@H]3C(=O)O[C@@H](C[C@@]3([C@H]1C(=O)[C@H](C[C@H]2C(=O)OC)NC(=O)c4ccccc4)C)c5ccoc5	CC12CCC3C(=O)OC(CC3(C1C(=O)C(CC2C(=O)OC)NC(=O)c4ccccc4)C)c5ccoc5	CHEMBL259658	1	Mu opioid receptor	P35372	36	COC(=O)[C@@H]1C[C@H]([*:1])C(=O)[C@H]2[C@@]1(C)CC[C@H]1C(=O)O[C@H](c3ccoc3)C[C@]21C	[1*]NC(=O)c1ccccc1	CNC(=O)c1ccccc1	1	1	1	10	1.205	1	1	29.1	167.703	135.166
707	CHEMBL410436	8	10	C[C@@]12CC[C@H]3C(=O)O[C@@H](C[C@@]3([C@H]1C(=O)[C@H](C[C@H]2C(=O)OC)OC(=O)c4ccsc4)C)c5ccoc5	CC12CCC3C(=O)OC(CC3(C1C(=O)C(CC2C(=O)OC)OC(=O)c4ccsc4)C)c5ccoc5	CHEMBL410436	1	Mu opioid receptor	P35372	35	COC(=O)[C@@H]1C[C@H]([*:1])C(=O)[C@H]2[C@@]1(C)CC[C@H]1C(=O)O[C@H](c3ccoc3)C[C@]21C	[1*]OC(=O)c1ccsc1	COC(=O)c1ccsc1	1	1	0	9	1.497	1	1	26.3	151.29	142.178
708	CHEMBL264967	8	10	C[C@@]12CC[C@H]3C(=O)O[C@@H](C[C@@]3([C@H]1C(=O)[C@H](C[C@H]2C(=O)OC)OC(=O)c4cccs4)C)c5ccoc5	CC12CCC3C(=O)OC(CC3(C1C(=O)C(CC2C(=O)OC)OC(=O)c4cccs4)C)c5ccoc5	CHEMBL264967	1	Mu opioid receptor	P35372	35	COC(=O)[C@@H]1C[C@H]([*:1])C(=O)[C@H]2[C@@]1(C)CC[C@H]1C(=O)O[C@H](c3ccoc3)C[C@]21C	[1*]OC(=O)c1cccs1	COC(=O)c1cccs1	1	1	0	9	1.377	1	1	26.3	151.29	142.178
709	CHEMBL260121	8	10	C[C@@]12CC[C@H]3C(=O)O[C@@H](C[C@@]3([C@H]1C(=O)[C@H](C[C@H]2C(=O)OC)OC(=O)c4cc5ccccc5o4)C)c6ccoc6	CC12CCC3C(=O)OC(CC3(C1C(=O)C(CC2C(=O)OC)OC(=O)c4cc5ccccc5o4)C)c6ccoc6	CHEMBL260121	1	Mu opioid receptor	P35372	39	COC(=O)[C@@H]1C[C@H]([*:1])C(=O)[C@H]2[C@@]1(C)CC[C@H]1C(=O)O[C@H](c3ccoc3)C[C@]21C	[1*]OC(=O)c1cc2ccccc2o1	COC(=O)c1cc2ccccc2o1	2	1	0	13	2.033	1	2	39.44	205.684	176.171
710	CHEMBL259299	8	10	C[C@@]12CC[C@H]3C(=O)O[C@@H](C[C@@]3([C@H]1C(=O)[C@H](C[C@H]2C(=O)OC)OC(=O)c4ccc(cc4)Br)C)c5ccoc5	CC12CCC3C(=O)OC(CC3(C1C(=O)C(CC2C(=O)OC)OC(=O)c4ccc(cc4)Br)C)c5ccoc5	CHEMBL259299	1	Mu opioid receptor	P35372	37	COC(=O)[C@@H]1C[C@H]([*:1])C(=O)[C@H]2[C@@]1(C)CC[C@H]1C(=O)O[C@H](c3ccoc3)C[C@]21C	[1*]OC(=O)c1ccc(Br)cc1	COC(=O)c1ccc(Br)cc1	1	1	0	11	2.645	1	1	26.3	197.9	215.046
711	CHEMBL363324	7.92	12	C[C@@]12CC[C@H]3C(=O)O[C@@H](C[C@@]3([C@H]1C(=O)[C@H](C[C@H]2C(=O)OC)OC(=O)c4ccccc4)C)c5ccoc5	CC12CCC3C(=O)OC(CC3(C1C(=O)C(CC2C(=O)OC)OC(=O)c4ccccc4)C)c5ccoc5	CHEMBL363324	2	Mu opioid receptor	P35372	36	COC(=O)[C@@H]1C[C@H]([*:1])C(=O)[C@H]2[C@@]1(C)CC[C@H]1C(=O)O[C@H](c3ccoc3)C[C@]21C	[1*]OC(=O)c1ccccc1	COC(=O)c1ccccc1	1	1	0	10	1.847	1	1	26.3	165.962	136.15
712	CHEMBL190785	7.8	16	C[C@@]12CC[C@H]3C(=O)O[C@@H](C[C@@]3([C@H]1C(=O)[C@H](C[C@H]2C(=O)OC)OC(=O)Nc4ccccc4)C)c5ccoc5	CC12CCC3C(=O)OC(CC3(C1C(=O)C(CC2C(=O)OC)OC(=O)Nc4ccccc4)C)c5ccoc5	CHEMBL190785	1	Mu opioid receptor	P35372	37	COC(=O)[C@@H]1C[C@H]([*:1])C(=O)[C@H]2[C@@]1(C)CC[C@H]1C(=O)O[C@H](c3ccoc3)C[C@]21C	[1*]OC(=O)Nc1ccccc1	COC(=O)Nc1ccccc1	1	1	1	11	1.483	1	1	38.33	178.364	151.165
713	CHEMBL3330683	7.74	18	C[C@@]12CC[C@H]3C(=O)O[C@@H](C[C@@]3([C@H]1C(=O)[C@H](C[C@H]2C(=O)OC)OC(=O)/C=C/c4ccsc4)C)c5ccoc5	CC12CCC3C(=O)OC(CC3(C1C(=O)C(CC2C(=O)OC)OC(=O)C=Cc4ccsc4)C)c5ccoc5	CHEMBL3330683	1	Mu opioid receptor	P35372	37	COC(=O)[C@@H]1C[C@H]([*:1])C(=O)[C@H]2[C@@]1(C)CC[C@H]1C(=O)O[C@H](c3ccoc3)C[C@]21C	[1*]OC(=O)/C=C/c1ccsc1	COC(=O)/C=C/c1ccsc1	1	1	0	11	2.141	2	1	26.3	188.345	168.216
714	CHEMBL260485	7.52	30	C[C@@]12CC[C@H]3C(=O)O[C@@H](C[C@@]3([C@H]1C(=O)[C@H](C[C@H]2C(=O)OC)OC(=O)c4cccc(c4)OC)C)c5ccoc5	CC12CCC3C(=O)OC(CC3(C1C(=O)C(CC2C(=O)OC)OC(=O)c4cccc(c4)OC)C)c5ccoc5	CHEMBL260485	1	Mu opioid receptor	P35372	38	COC(=O)[C@@H]1C[C@H]([*:1])C(=O)[C@H]2[C@@]1(C)CC[C@H]1C(=O)O[C@H](c3ccoc3)C[C@]21C	[1*]OC(=O)c1cccc(OC)c1	COC(=O)c1cccc(OC)c1	1	2	0	12	1.84	2	1	35.53	195.151	166.176
715	CHEMBL272939	7.39	41	CCOCO[C@H]1C[C@H]([C@@]2(CC[C@H]3C(=O)O[C@@H](C[C@@]3([C@H]2C1=O)C)c4ccoc4)C)C(=O)OC	CCOCOC1CC(C2(CCC3C(=O)OC(CC3(C2C1=O)C)c4ccoc4)C)C(=O)OC	CHEMBL272939	1	Mu opioid receptor	P35372	32	COC(=O)[C@@H]1C[C@H]([*:1])C(=O)[C@H]2[C@@]1(C)CC[C@H]1C(=O)O[C@H](c3ccoc3)C[C@]21C	[1*]OCOCC	COCOCC	0	2	0	6	0.577	3	0	18.46	103.427	90.122
716	CHEMBL3330670	7.28	52	C[C@@]12CC[C@H]3C(=O)O[C@@H](C[C@@]3([C@H]1C(=O)[C@H](C[C@H]2C(=O)OC)OC(=O)/C=C/c4ccccc4)C)c5ccoc5	CC12CCC3C(=O)OC(CC3(C1C(=O)C(CC2C(=O)OC)OC(=O)C=Cc4ccccc4)C)c5ccoc5	CHEMBL3330670	1	Mu opioid receptor	P35372	38	COC(=O)[C@@H]1C[C@H]([*:1])C(=O)[C@H]2[C@@]1(C)CC[C@H]1C(=O)O[C@H](c3ccoc3)C[C@]21C	[1*]OC(=O)/C=C/c1ccccc1	COC(=O)/C=C/c1ccccc1	1	1	0	12	2.491	2	1	26.3	203.017	162.188
717	CHEMBL260286	7.15	70	C[C@@]12CC[C@H]3C(=O)O[C@@H](C[C@@]3([C@H]1C(=O)[C@H](C[C@H]2C(=O)OC)OC(=O)c4ccc(cc4)OC)C)c5ccoc5	CC12CCC3C(=O)OC(CC3(C1C(=O)C(CC2C(=O)OC)OC(=O)c4ccc(cc4)OC)C)c5ccoc5	CHEMBL260286	1	Mu opioid receptor	P35372	38	COC(=O)[C@@H]1C[C@H]([*:1])C(=O)[C@H]2[C@@]1(C)CC[C@H]1C(=O)O[C@H](c3ccoc3)C[C@]21C	[1*]OC(=O)c1ccc(OC)cc1	COC(=O)c1ccc(OC)cc1	1	2	0	12	1.803	2	1	35.53	195.151	166.176
718	CHEMBL191014	7.14	73	C[C@@]12CC[C@H]3C(=O)O[C@@H](C[C@@]3([C@H]1C(=O)[C@H](C[C@H]2C(=O)OC)OC(=O)c4cccnc4)C)c5ccoc5	CC12CCC3C(=O)OC(CC3(C1C(=O)C(CC2C(=O)OC)OC(=O)c4cccnc4)C)c5ccoc5	CHEMBL191014	1	Mu opioid receptor	P35372	36	COC(=O)[C@@H]1C[C@H]([*:1])C(=O)[C@H]2[C@@]1(C)CC[C@H]1C(=O)O[C@H](c3ccoc3)C[C@]21C	[1*]OC(=O)c1cccnc1	COC(=O)c1cccnc1	1	2	0	10	0.614	1	1	39.19	159.837	137.138
719	CHEMBL261024	6.96	110	C[C@@]12CC[C@H]3C(=O)O[C@@H](C[C@@]3([C@H]1C(=O)[C@H](C[C@H]2C(=O)OC)OC(=O)c4cccc(c4)Br)C)c5ccoc5	CC12CCC3C(=O)OC(CC3(C1C(=O)C(CC2C(=O)OC)OC(=O)c4cccc(c4)Br)C)c5ccoc5	CHEMBL261024	1	Mu opioid receptor	P35372	37	COC(=O)[C@@H]1C[C@H]([*:1])C(=O)[C@H]2[C@@]1(C)CC[C@H]1C(=O)O[C@H](c3ccoc3)C[C@]21C	[1*]OC(=O)c1cccc(Br)c1	COC(=O)c1cccc(Br)c1	1	1	0	11	2.682	1	1	26.3	197.9	215.046
720	CHEMBL407155	6.96	110	C[C@@]12CC[C@H]3C(=O)O[C@@H](C[C@@]3([C@H]1C(=O)[C@H](C[C@H]2C(=O)OC)OC(=O)c4ccccc4Br)C)c5ccoc5	CC12CCC3C(=O)OC(CC3(C1C(=O)C(CC2C(=O)OC)OC(=O)c4ccccc4Br)C)c5ccoc5	CHEMBL407155	1	Mu opioid receptor	P35372	37	COC(=O)[C@@H]1C[C@H]([*:1])C(=O)[C@H]2[C@@]1(C)CC[C@H]1C(=O)O[C@H](c3ccoc3)C[C@]21C	[1*]OC(=O)c1ccccc1Br	COC(=O)c1ccccc1Br	1	1	0	11	2.643	1	1	26.3	197.9	215.046
721	CHEMBL261807	6.74	180	C[C@@]12CC[C@H]3C(=O)O[C@@H](C[C@@]3([C@H]1C(=O)[C@H](C[C@H]2C(=O)OC)OC(=O)c4ccc5ccccc5c4)C)c6ccoc6	CC12CCC3C(=O)OC(CC3(C1C(=O)C(CC2C(=O)OC)OC(=O)c4ccc5ccccc5c4)C)c6ccoc6	CHEMBL261807	1	Mu opioid receptor	P35372	40	COC(=O)[C@@H]1C[C@H]([*:1])C(=O)[C@H]2[C@@]1(C)CC[C@H]1C(=O)O[C@H](c3ccoc3)C[C@]21C	[1*]OC(=O)c1ccc2ccccc2c1	COC(=O)c1ccc2ccccc2c1	2	1	0	14	3.106	1	2	26.3	232.077	186.21
722	CHEMBL370912	6.59	260	CC(=C)C(=O)O[C@H]1C[C@H]([C@@]2(CC[C@H]3C(=O)O[C@@H](C[C@@]3([C@H]2C1=O)C)c4ccoc4)C)C(=O)OC	CC(=C)C(=O)OC1CC(C2(CCC3C(=O)OC(CC3(C2C1=O)C)c4ccoc4)C)C(=O)OC	CHEMBL370912	1	Mu opioid receptor	P35372	33	COC(=O)[C@@H]1C[C@H]([*:1])C(=O)[C@H]2[C@@]1(C)CC[C@H]1C(=O)O[C@H](c3ccoc3)C[C@]21C	[1*]OC(=O)C(=C)C	COC(=O)C(=C)C	0	1	0	7	0.765	1	0	26.3	118.374	100.117
723	CHEMBL265195	6.59	260	C[C@@]12CC[C@H]3C(=O)O[C@@H](C[C@@]3([C@H]1C(=O)[C@H](C[C@H]2C(=O)OC)OC(=O)c4ccc(cc4)[N+](=O)[O-])C)c5ccoc5	CC12CCC3C(=O)OC(CC3(C1C(=O)C(CC2C(=O)OC)OC(=O)c4ccc(cc4)[N+](=O)[O-])C)c5ccoc5	CHEMBL265195	1	Mu opioid receptor	P35372	39	COC(=O)[C@@H]1C[C@H]([*:1])C(=O)[C@H]2[C@@]1(C)CC[C@H]1C(=O)O[C@H](c3ccoc3)C[C@]21C	[1*]OC(=O)c1ccc([N+](=O)[O-])cc1	COC(=O)c1ccc([N+](=O)[O-])cc1	1	1	0	13	1.782	2	1	72.12	192.815	181.147
724	CHEMBL3330664	6.55	284	CC(=CC(=O)O[C@H]1C[C@H]([C@@]2(CC[C@H]3C(=O)O[C@@H](C[C@@]3([C@H]2C1=O)C)c4ccoc4)C)C(=O)OC)C	CC(=CC(=O)OC1CC(C2(CCC3C(=O)OC(CC3(C2C1=O)C)c4ccoc4)C)C(=O)OC)C	CHEMBL3330664	1	Mu opioid receptor	P35372	34	COC(=O)[C@@H]1C[C@H]([*:1])C(=O)[C@H]2[C@@]1(C)CC[C@H]1C(=O)O[C@H](c3ccoc3)C[C@]21C	[1*]OC(=O)C=C(C)C	COC(=O)C=C(C)C	0	1	0	8	0.873	1	0	26.3	136.901	114.144
725	CHEMBL262346	6.54	290	C[C@@]12CC[C@H]3C(=O)O[C@@H](C[C@@]3([C@H]1C(=O)[C@H](C[C@H]2C(=O)OC)SC(=O)c4ccccc4)C)c5ccoc5	CC12CCC3C(=O)OC(CC3(C1C(=O)C(CC2C(=O)OC)SC(=O)c4ccccc4)C)c5ccoc5	CHEMBL262346	1	Mu opioid receptor	P35372	36	COC(=O)[C@@H]1C[C@H]([*:1])C(=O)[C@H]2[C@@]1(C)CC[C@H]1C(=O)O[C@H](c3ccoc3)C[C@]21C	[1*]SC(=O)c1ccccc1	CSC(=O)c1ccccc1	1	1	0	10	2.483	1	1	17.07	177.683	152.217
726	CHEMBL3330682	6.48	334	C[C@@]12CC[C@H]3C(=O)O[C@@H](C[C@@]3([C@H]1C(=O)[C@H](C[C@H]2C(=O)OC)OC(=O)/C=C/c4cccnc4)C)c5ccoc5	CC12CCC3C(=O)OC(CC3(C1C(=O)C(CC2C(=O)OC)OC(=O)C=Cc4cccnc4)C)c5ccoc5	CHEMBL3330682	1	Mu opioid receptor	P35372	38	COC(=O)[C@@H]1C[C@H]([*:1])C(=O)[C@H]2[C@@]1(C)CC[C@H]1C(=O)O[C@H](c3ccoc3)C[C@]21C	[1*]OC(=O)/C=C/c1cccnc1	COC(=O)/C=C/c1cccnc1	1	2	0	12	1.258	2	1	39.19	196.892	163.176
727	CHEMBL3330665	6.44	362	CC(=C)CC(=O)O[C@H]1C[C@H]([C@@]2(CC[C@H]3C(=O)O[C@@H](C[C@@]3([C@H]2C1=O)C)c4ccoc4)C)C(=O)OC	CC(=C)CC(=O)OC1CC(C2(CCC3C(=O)OC(CC3(C2C1=O)C)c4ccoc4)C)C(=O)OC	CHEMBL3330665	1	Mu opioid receptor	P35372	34	COC(=O)[C@@H]1C[C@H]([*:1])C(=O)[C@H]2[C@@]1(C)CC[C@H]1C(=O)O[C@H](c3ccoc3)C[C@]21C	[1*]OC(=O)CC(=C)C	COC(=O)CC(=C)C	0	1	0	8	0.853	2	0	26.3	136.901	114.144
728	CHEMBL258098	6.41	390	C[C@@]12CC[C@H]3C(=O)O[C@@H](C[C@@]3([C@H]1C(=O)[C@H](C[C@H]2C(=O)OC)OCOC)C)c4ccoc4	CC12CCC3C(=O)OC(CC3(C1C(=O)C(CC2C(=O)OC)OCOC)C)c4ccoc4	CHEMBL258098	1	Mu opioid receptor	P35372	31	COC(=O)[C@@H]1C[C@H]([*:1])C(=O)[C@H]2[C@@]1(C)CC[C@H]1C(=O)O[C@H](c3ccoc3)C[C@]21C	[1*]OCOC	COCOC	0	2	0	5	0.236	2	0	18.46	84.8996	76.095
729	CHEMBL3330669	6.36	439	CC(C=C)C(=O)O[C@H]1C[C@H]([C@@]2(CC[C@H]3C(=O)O[C@@H](C[C@@]3([C@H]2C1=O)C)c4ccoc4)C)C(=O)OC	CC(C=C)C(=O)OC1CC(C2(CCC3C(=O)OC(CC3(C2C1=O)C)c4ccoc4)C)C(=O)OC	CHEMBL3330669	1	Mu opioid receptor	P35372	34	COC(=O)[C@@H]1C[C@H]([*:1])C(=O)[C@H]2[C@@]1(C)CC[C@H]1C(=O)O[C@H](c3ccoc3)C[C@]21C	[1*]OC(=O)C(C)C=C	COC(=O)C(C)C=C	0	1	0	8	1.179	2	0	26.3	136.901	114.144
730	CHEMBL3330666	6.27	540	C/C=C/C(=O)O[C@H]1C[C@H]([C@@]2(CC[C@H]3C(=O)O[C@@H](C[C@@]3([C@H]2C1=O)C)c4ccoc4)C)C(=O)OC	CC=CC(=O)OC1CC(C2(CCC3C(=O)OC(CC3(C2C1=O)C)c4ccoc4)C)C(=O)OC	CHEMBL3330666	1	Mu opioid receptor	P35372	33	COC(=O)[C@@H]1C[C@H]([*:1])C(=O)[C@H]2[C@@]1(C)CC[C@H]1C(=O)O[C@H](c3ccoc3)C[C@]21C	[1*]OC(=O)/C=C/C	COC(=O)/C=C/C	0	1	0	7	0.829	1	0	26.3	118.374	100.117
731	CHEMBL191180	6.19	640	C[C@@]12CC[C@H]3C(=O)O[C@@H](C[C@@]3([C@H]1C(=O)[C@H](C[C@H]2C(=O)OC)OC(=O)NCC=C)C)c4ccoc4	CC12CCC3C(=O)OC(CC3(C1C(=O)C(CC2C(=O)OC)OC(=O)NCC=C)C)c4ccoc4	CHEMBL191180	1	Mu opioid receptor	P35372	34	COC(=O)[C@@H]1C[C@H]([*:1])C(=O)[C@H]2[C@@]1(C)CC[C@H]1C(=O)O[C@H](c3ccoc3)C[C@]21C	[1*]OC(=O)NCC=C	COC(=O)NCC=C	0	1	1	8	0.491	2	0	38.33	130.776	115.132
732	CHEMBL2381593	6.15	711	C[C@@]12CC[C@H]3C(=O)O[C@@H](C[C@@]3([C@H]1C(=O)[C@H](C[C@H]2C(=O)OC)OC(=O)/C=C/C(=O)OC)C)c4ccoc4	CC12CCC3C(=O)OC(CC3(C1C(=O)C(CC2C(=O)OC)OC(=O)C=CC(=O)OC)C)c4ccoc4	CHEMBL2381593	1	Mu opioid receptor	P35372	36	COC(=O)[C@@H]1C[C@H]([*:1])C(=O)[C@H]2[C@@]1(C)CC[C@H]1C(=O)O[C@H](c3ccoc3)C[C@]21C	[1*]OC(=O)/C=C/C(=O)OC	COC(=O)/C=C/C(=O)OC	0	2	0	10	0.472	2	0	52.6	154.643	144.126
733	CHEMBL2381594	6.14	724	CCOC(=O)/C=C/C(=O)O[C@H]1C[C@H]([C@@]2(CC[C@H]3C(=O)O[C@@H](C[C@@]3([C@H]2C1=O)C)c4ccoc4)C)C(=O)OC	CCOC(=O)C=CC(=O)OC1CC(C2(CCC3C(=O)OC(CC3(C2C1=O)C)c4ccoc4)C)C(=O)OC	CHEMBL2381594	1	Mu opioid receptor	P35372	37	COC(=O)[C@@H]1C[C@H]([*:1])C(=O)[C@H]2[C@@]1(C)CC[C@H]1C(=O)O[C@H](c3ccoc3)C[C@]21C	[1*]OC(=O)/C=C/C(=O)OCC	COC(=O)/C=C/C(=O)OCC	0	2	0	11	0.813	3	0	52.6	173.171	158.153
734	CHEMBL3219937	6.11	777	CCO[C@@H](C)O[C@H]1C[C@H]([C@@]2(CC[C@H]3C(=O)O[C@@H](C[C@@]3([C@H]2C1=O)C)c4ccoc4)C)C(=O)OC	CCOC(C)OC1CC(C2(CCC3C(=O)OC(CC3(C2C1=O)C)c4ccoc4)C)C(=O)OC	CHEMBL3219937	1	Mu opioid receptor	P35372	33	COC(=O)[C@@H]1C[C@H]([*:1])C(=O)[C@H]2[C@@]1(C)CC[C@H]1C(=O)O[C@H](c3ccoc3)C[C@]21C	[1*]O[C@H](C)OCC	CO[C@H](C)OCC	0	2	0	7	1.006	3	0	18.46	121.955	104.149
735	CHEMBL3330663	6.01	979	C[C@@]12CC[C@H]3C(=O)O[C@@H](C[C@@]3([C@H]1C(=O)[C@H](C[C@H]2C(=O)OC)OC(=O)C=C)C)c4ccoc4	CC12CCC3C(=O)OC(CC3(C1C(=O)C(CC2C(=O)OC)OC(=O)C=C)C)c4ccoc4	CHEMBL3330663	1	Mu opioid receptor	P35372	32	COC(=O)[C@@H]1C[C@H]([*:1])C(=O)[C@H]2[C@@]1(C)CC[C@H]1C(=O)O[C@H](c3ccoc3)C[C@]21C	[1*]OC(=O)C=C	COC(=O)C=C	0	1	0	6	0.721	1	0	26.3	99.8462	86.09
736	CHEMBL258754	5.99	1030	C[C@@]12CC[C@H]3C(=O)O[C@@H](C[C@@]3([C@H]1C(=O)[C@H](C[C@H]2C(=O)OC)OC(=O)C4CCCCC4)C)c5ccoc5	CC12CCC3C(=O)OC(CC3(C1C(=O)C(CC2C(=O)OC)OC(=O)C4CCCCC4)C)c5ccoc5	CHEMBL258754	1	Mu opioid receptor	P35372	36	COC(=O)[C@@H]1C[C@H]([*:1])C(=O)[C@H]2[C@@]1(C)CC[C@H]1C(=O)O[C@H](c3ccoc3)C[C@]21C	[1*]OC(=O)C1CCCCC1	COC(=O)C1CCCCC1	0	1	0	10	1.862	1	1	26.3	165.962	142.198
737	CHEMBL3330667	5.84	1441	C[C@@]12CC[C@H]3C(=O)O[C@@H](C[C@@]3([C@H]1C(=O)[C@H](C[C@H]2C(=O)OC)OC(=O)CC=C)C)c4ccoc4	CC12CCC3C(=O)OC(CC3(C1C(=O)C(CC2C(=O)OC)OC(=O)CC=C)C)c4ccoc4	CHEMBL3330667	1	Mu opioid receptor	P35372	33	COC(=O)[C@@H]1C[C@H]([*:1])C(=O)[C@H]2[C@@]1(C)CC[C@H]1C(=O)O[C@H](c3ccoc3)C[C@]21C	[1*]OC(=O)CC=C	COC(=O)CC=C	0	1	0	7	0.809	2	0	26.3	118.374	100.117
738	CHEMBL3219942	5.81	1540	CCNC(=O)O[C@H]1C[C@H]([C@@]2(CC[C@H]3C(=O)O[C@@H](C[C@@]3([C@H]2C1=O)C)c4ccoc4)C)C(=O)OC	CCNC(=O)OC1CC(C2(CCC3C(=O)OC(CC3(C2C1=O)C)c4ccoc4)C)C(=O)OC	CHEMBL3219942	1	Mu opioid receptor	P35372	33	COC(=O)[C@@H]1C[C@H]([*:1])C(=O)[C@H]2[C@@]1(C)CC[C@H]1C(=O)O[C@H](c3ccoc3)C[C@]21C	[1*]OC(=O)NCC	COC(=O)NCC	0	1	1	7	0.17	1	0	38.33	112.249	103.121
739	CHEMBL429685	5.79	1640	C[C@@]12CC[C@H]3C(=O)O[C@@H](C[C@@]3([C@H]1C(=O)[C@H](C[C@H]2C(=O)OC)OC(=O)c4ccccc4OC)C)c5ccoc5	CC12CCC3C(=O)OC(CC3(C1C(=O)C(CC2C(=O)OC)OC(=O)c4ccccc4OC)C)c5ccoc5	CHEMBL429685	1	Mu opioid receptor	P35372	38	COC(=O)[C@@H]1C[C@H]([*:1])C(=O)[C@H]2[C@@]1(C)CC[C@H]1C(=O)O[C@H](c3ccoc3)C[C@]21C	[1*]OC(=O)c1ccccc1OC	COC(=O)c1ccccc1OC	1	2	0	12	1.801	2	1	35.53	195.151	166.176
740	CHEMBL445332	5.61	2446.81	CC(=O)O[C@H]1C[C@H]([C@@]2(CC[C@H]3C(=O)O[C@@H](C[C@@]3([C@H]2C1=O)C)c4ccoc4)C)C(=O)OC	CC(=O)OC1CC(C2(CCC3C(=O)OC(CC3(C2C1=O)C)c4ccoc4)C)C(=O)OC	CHEMBL445332	2	Mu opioid receptor	P35372	31	COC(=O)[C@@H]1C[C@H]([*:1])C(=O)[C@H]2[C@@]1(C)CC[C@H]1C(=O)O[C@H](c3ccoc3)C[C@]21C	[1*]OC(C)=O	COC(C)=O	0	1	0	5	0.185	0	0	26.3	81.3187	74.079
741	CHEMBL188553	5.53	2980	CC(C)C(=O)O[C@H]1C[C@H]([C@@]2(CC[C@H]3C(=O)O[C@@H](C[C@@]3([C@H]2C1=O)C)c4ccoc4)C)C(=O)OC	CC(C)C(=O)OC1CC(C2(CCC3C(=O)OC(CC3(C2C1=O)C)c4ccoc4)C)C(=O)OC	CHEMBL188553	1	Mu opioid receptor	P35372	33	COC(=O)[C@@H]1C[C@H]([*:1])C(=O)[C@H]2[C@@]1(C)CC[C@H]1C(=O)O[C@H](c3ccoc3)C[C@]21C	[1*]OC(=O)C(C)C	COC(=O)C(C)C	0	1	0	7	1.03	1	0	26.3	118.374	102.133
742	CHEMBL3219940	5.45	3523	CCO[C@H](CBr)O[C@H]1C[C@H]([C@@]2(CC[C@H]3C(=O)O[C@@H](C[C@@]3([C@H]2C1=O)C)c4ccoc4)C)C(=O)OC	CCOC(CBr)OC1CC(C2(CCC3C(=O)OC(CC3(C2C1=O)C)c4ccoc4)C)C(=O)OC	CHEMBL3219940	1	Mu opioid receptor	P35372	34	COC(=O)[C@@H]1C[C@H]([*:1])C(=O)[C@H]2[C@@]1(C)CC[C@H]1C(=O)O[C@H](c3ccoc3)C[C@]21C	[1*]O[C@@H](CBr)OCC	CO[C@@H](CBr)OCC	0	2	0	8	1.425	4	0	18.46	153.893	183.045
743	CHEMBL213155	5.38	4180	CC(=O)N[C@H]1C[C@H]([C@@]2(CC[C@H]3C(=O)O[C@@H](C[C@@]3([C@H]2C1=O)C)c4ccoc4)C)C(=O)OC	CC(=O)NC1CC(C2(CCC3C(=O)OC(CC3(C2C1=O)C)c4ccoc4)C)C(=O)OC	CHEMBL213155	1	Mu opioid receptor	P35372	31	COC(=O)[C@@H]1C[C@H]([*:1])C(=O)[C@H]2[C@@]1(C)CC[C@H]1C(=O)O[C@H](c3ccoc3)C[C@]21C	[1*]NC(C)=O	CNC(C)=O	0	1	1	5	-0.457	0	0	29.1	83.0601	73.095
744	CHEMBL2381591	5.34	4570	C[C@@]12CC[C@H]3C(=O)O[C@@H](C[C@@]3([C@H]1C(=O)[C@H](C[C@H]2C(=O)OC)OC(=O)CCCC(=O)O)C)c4ccoc4	CC12CCC3C(=O)OC(CC3(C1C(=O)C(CC2C(=O)OC)OC(=O)CCCC(=O)O)C)c4ccoc4	CHEMBL2381591	1	Mu opioid receptor	P35372	36	COC(=O)[C@@H]1C[C@H]([*:1])C(=O)[C@H]2[C@@]1(C)CC[C@H]1C(=O)O[C@H](c3ccoc3)C[C@]21C	[1*]OC(=O)CCCC(=O)O	COC(=O)CCCC(=O)O	0	3	2	10	0.182	4	0	63.6	151.062	146.142
745	CHEMBL2381589	5.3	5012	C[C@@]12CC[C@H]3C(=O)O[C@@H](C[C@@]3([C@H]1C(=O)[C@H](C[C@H]2C(=O)OC)OC(=O)CCCC(=O)OC)C)c4ccoc4	CC12CCC3C(=O)OC(CC3(C1C(=O)C(CC2C(=O)OC)OC(=O)CCCC(=O)OC)C)c4ccoc4	CHEMBL2381589	1	Mu opioid receptor	P35372	37	COC(=O)[C@@H]1C[C@H]([*:1])C(=O)[C@H]2[C@@]1(C)CC[C@H]1C(=O)O[C@H](c3ccoc3)C[C@]21C	[1*]OC(=O)CCCC(=O)OC	COC(=O)CCCC(=O)OC	0	2	0	11	0.446	4	0	52.6	173.171	160.169
746	CHEMBL365216	5.17	6820	C[C@@]12CC[C@H]3C(=O)O[C@@H](C[C@@]3([C@H]1C(=O)[C@H](C[C@H]2C(=O)OC)OS(=O)(=O)C)C)c4ccoc4	CC12CCC3C(=O)OC(CC3(C1C(=O)C(CC2C(=O)OC)OS(=O)(=O)C)C)c4ccoc4	CHEMBL365216	1	Mu opioid receptor	P35372	32	COC(=O)[C@@H]1C[C@H]([*:1])C(=O)[C@H]2[C@@]1(C)CC[C@H]1C(=O)O[C@H](c3ccoc3)C[C@]21C	[1*]OS(C)(=O)=O	COS(C)(=O)=O	0	3	0	6	-0.408	1	0	43.37	94.1465	110.133
747	CHEMBL408775	5.12	7550	C[C@@]12CC[C@H]3C(=O)O[C@@H](C[C@@]3([C@H]1C(=O)[C@H](C[C@H]2C(=O)OC)OC(=O)c4ccccc4[N+](=O)[O-])C)c5ccoc5	CC12CCC3C(=O)OC(CC3(C1C(=O)C(CC2C(=O)OC)OC(=O)c4ccccc4[N+](=O)[O-])C)c5ccoc5	CHEMBL408775	1	Mu opioid receptor	P35372	39	COC(=O)[C@@H]1C[C@H]([*:1])C(=O)[C@H]2[C@@]1(C)CC[C@H]1C(=O)O[C@H](c3ccoc3)C[C@]21C	[1*]OC(=O)c1ccccc1[N+](=O)[O-]	COC(=O)c1ccccc1[N+](=O)[O-]	1	1	0	13	1.78	2	1	72.12	192.815	181.147

## Sheet: MMS06_tid-137-actives_49mms
	chembl-id	pot.(log,Ki)	pot.(nMol,Ki)	aromatic_smiles	non_stereo_aromatic_smieles	all-chembl-ids	no.-meas.	pref_name	accession	natoms	core	sub	sub_carbon_replacement	arorings	a_acc	a_don	a_heavy	logP(o/w)	RBC	rings	TPSA	vdw_vol	Weight
153	CHEMBL2381583	9.22	0.6	C[C@@]12CC[C@H]3C(=O)O[C@@H](C[C@@]3([C@H]1C(=O)[C@H](C[C@H]2C(=O)OC)OC(=O)CSC#N)C)c4ccoc4	CC12CCC3C(=O)OC(CC3(C1C(=O)C(CC2C(=O)OC)OC(=O)CSC#N)C)c4ccoc4	CHEMBL2381583	1	Kappa opioid receptor	P41145	34	COC(=O)[C@@H]1C[C@H]([*:1])C(=O)[C@H]2[C@@]1(C)CC[C@H]1C(=O)O[C@H](c3ccoc3)C[C@]21C	[1*]OC(=O)CSC#N	COC(=O)CSC#N	0	2	0	8	0.3	2	0	50.09	132.083	131.155
154	CHEMBL272939	9	1.0008	CCOCO[C@H]1C[C@H]([C@@]2(CC[C@H]3C(=O)O[C@@H](C[C@@]3([C@H]2C1=O)C)c4ccoc4)C)C(=O)OC	CCOCOC1CC(C2(CCC3C(=O)OC(CC3(C2C1=O)C)c4ccoc4)C)C(=O)OC	CHEMBL272939	2	Kappa opioid receptor	P41145	32	COC(=O)[C@@H]1C[C@H]([*:1])C(=O)[C@H]2[C@@]1(C)CC[C@H]1C(=O)O[C@H](c3ccoc3)C[C@]21C	[1*]OCOCC	COCOCC	0	2	0	6	0.577	3	0	18.46	103.427	90.122
155	CHEMBL258098	8.97	1.06771	C[C@@]12CC[C@H]3C(=O)O[C@@H](C[C@@]3([C@H]1C(=O)[C@H](C[C@H]2C(=O)OC)OCOC)C)c4ccoc4	CC12CCC3C(=O)OC(CC3(C1C(=O)C(CC2C(=O)OC)OCOC)C)c4ccoc4	CHEMBL258098	2	Kappa opioid receptor	P41145	31	COC(=O)[C@@H]1C[C@H]([*:1])C(=O)[C@H]2[C@@]1(C)CC[C@H]1C(=O)O[C@H](c3ccoc3)C[C@]21C	[1*]OCOC	COCOC	0	2	0	5	0.236	2	0	18.46	84.8996	76.095
156	CHEMBL212648	8.8	1.6	CCC(=O)N(C)[C@H]1C[C@H]([C@@]2(CC[C@H]3C(=O)O[C@@H](C[C@@]3([C@H]2C1=O)C)c4ccoc4)C)C(=O)OC	CCC(=O)N(C)C1CC(C2(CCC3C(=O)OC(CC3(C2C1=O)C)c4ccoc4)C)C(=O)OC	CHEMBL212648	1	Kappa opioid receptor	P41145	33	COC(=O)[C@@H]1C[C@H]([*:1])C(=O)[C@H]2[C@@]1(C)CC[C@H]1C(=O)O[C@H](c3ccoc3)C[C@]21C	[1*]N(C)C(=O)CC	CN(C)C(=O)CC	0	1	0	7	0.215	1	0	20.31	122.664	101.149
157	CHEMBL271078	8.8	1.6	CC(C)OCO[C@H]1C[C@H]([C@@]2(CC[C@H]3C(=O)O[C@@H](C[C@@]3([C@H]2C1=O)C)c4ccoc4)C)C(=O)OC	CC(C)OCOC1CC(C2(CCC3C(=O)OC(CC3(C2C1=O)C)c4ccoc4)C)C(=O)OC	CHEMBL271078	1	Kappa opioid receptor	P41145	33	COC(=O)[C@@H]1C[C@H]([*:1])C(=O)[C@H]2[C@@]1(C)CC[C@H]1C(=O)O[C@H](c3ccoc3)C[C@]21C	[1*]OCOC(C)C	COCOC(C)C	0	2	0	7	1.039	3	0	18.46	121.955	104.149
158	CHEMBL271077	8.72	1.9	C[C@@]12CC[C@H]3C(=O)O[C@@H](C[C@@]3([C@H]1C(=O)[C@H](C[C@H]2C(=O)OC)OCOCCF)C)c4ccoc4	CC12CCC3C(=O)OC(CC3(C1C(=O)C(CC2C(=O)OC)OCOCCF)C)c4ccoc4	CHEMBL271077	1	Kappa opioid receptor	P41145	33	COC(=O)[C@@H]1C[C@H]([*:1])C(=O)[C@H]2[C@@]1(C)CC[C@H]1C(=O)O[C@H](c3ccoc3)C[C@]21C	[1*]OCOCCF	COCOCCF	0	2	0	7	0.351	3	0	18.46	109.52	108.112
159	CHEMBL2381584	8.7	2	C[C@@]12CC[C@H]3C(=O)O[C@@H](C[C@@]3([C@H]1C(=O)[C@H](C[C@H]2C(=O)OC)OC(=O)CC(=O)OC)C)c4ccoc4	CC12CCC3C(=O)OC(CC3(C1C(=O)C(CC2C(=O)OC)OC(=O)CC(=O)OC)C)c4ccoc4	CHEMBL2381584	1	Kappa opioid receptor	P41145	35	COC(=O)[C@@H]1C[C@H]([*:1])C(=O)[C@H]2[C@@]1(C)CC[C@H]1C(=O)O[C@H](c3ccoc3)C[C@]21C	[1*]OC(=O)CC(=O)OC	COC(=O)CC(=O)OC	0	2	0	9	-0.084	2	0	52.6	136.116	132.115
160	CHEMBL258285	8.66	2.2	CCCOCO[C@H]1C[C@H]([C@@]2(CC[C@H]3C(=O)O[C@@H](C[C@@]3([C@H]2C1=O)C)c4ccoc4)C)C(=O)OC	CCCOCOC1CC(C2(CCC3C(=O)OC(CC3(C2C1=O)C)c4ccoc4)C)C(=O)OC	CHEMBL258285	1	Kappa opioid receptor	P41145	33	COC(=O)[C@@H]1C[C@H]([*:1])C(=O)[C@H]2[C@@]1(C)CC[C@H]1C(=O)O[C@H](c3ccoc3)C[C@]21C	[1*]OCOCCC	COCOCCC	0	2	0	7	1.191	4	0	18.46	121.955	104.149
161	CHEMBL365216	8.64	2.3	C[C@@]12CC[C@H]3C(=O)O[C@@H](C[C@@]3([C@H]1C(=O)[C@H](C[C@H]2C(=O)OC)OS(=O)(=O)C)C)c4ccoc4	CC12CCC3C(=O)OC(CC3(C1C(=O)C(CC2C(=O)OC)OS(=O)(=O)C)C)c4ccoc4	CHEMBL365216	1	Kappa opioid receptor	P41145	32	COC(=O)[C@@H]1C[C@H]([*:1])C(=O)[C@H]2[C@@]1(C)CC[C@H]1C(=O)O[C@H](c3ccoc3)C[C@]21C	[1*]OS(C)(=O)=O	COS(C)(=O)=O	0	3	0	6	-0.408	1	0	43.37	94.1465	110.133
162	CHEMBL3349979	8.49	3.2	C[C@@]12CC[C@H]3C(=O)O[C@@H](C[C@@]3([C@H]1C(=O)[C@H](C[C@H]2C(=O)OC)OC(=O)N)C)c4ccoc4	CC12CCC3C(=O)OC(CC3(C1C(=O)C(CC2C(=O)OC)OC(=O)N)C)c4ccoc4	CHEMBL3349979	1	Kappa opioid receptor	P41145	31	COC(=O)[C@@H]1C[C@H]([*:1])C(=O)[C@H]2[C@@]1(C)CC[C@H]1C(=O)O[C@H](c3ccoc3)C[C@]21C	[1*]OC(N)=O	COC(N)=O	0	1	1	5	-0.527	0	0	52.32	72.6447	75.067
163	CHEMBL212647	8.49	3.2	CC(=O)N(C)[C@H]1C[C@H]([C@@]2(CC[C@H]3C(=O)O[C@@H](C[C@@]3([C@H]2C1=O)C)c4ccoc4)C)C(=O)OC	CC(=O)N(C)C1CC(C2(CCC3C(=O)OC(CC3(C2C1=O)C)c4ccoc4)C)C(=O)OC	CHEMBL212647	1	Kappa opioid receptor	P41145	32	COC(=O)[C@@H]1C[C@H]([*:1])C(=O)[C@H]2[C@@]1(C)CC[C@H]1C(=O)O[C@H](c3ccoc3)C[C@]21C	[1*]N(C)C(C)=O	CN(C)C(C)=O	0	1	0	6	-0.26	0	0	20.31	104.137	87.122
164	CHEMBL403137	8.4	4	C[C@@]12CC[C@H]3C(=O)O[C@@H](C[C@@]3([C@H]1C(=O)[C@H](C[C@H]2C(=O)OC)OC4CCCCO4)C)c5ccoc5	CC12CCC3C(=O)OC(CC3(C1C(=O)C(CC2C(=O)OC)OC4CCCCO4)C)c5ccoc5	CHEMBL403137	1	Kappa opioid receptor	P41145	34	COC(=O)[C@@H]1C[C@H]([*:1])C(=O)[C@H]2[C@@]1(C)CC[C@H]1C(=O)O[C@H](c3ccoc3)C[C@]21C	[1*]OC1CCCCO1	COC1CCCCO1	0	2	0	8	1.298	1	1	18.46	132.488	116.16
165	CHEMBL370272	8.34	4.53572	CCC(=O)O[C@H]1C[C@H]([C@@]2(CC[C@H]3C(=O)O[C@@H](C[C@@]3([C@H]2C1=O)C)c4ccoc4)C)C(=O)OC	CCC(=O)OC1CC(C2(CCC3C(=O)OC(CC3(C2C1=O)C)c4ccoc4)C)C(=O)OC	CHEMBL370272	3	Kappa opioid receptor	P41145	32	COC(=O)[C@@H]1C[C@H]([*:1])C(=O)[C@H]2[C@@]1(C)CC[C@H]1C(=O)O[C@H](c3ccoc3)C[C@]21C	[1*]OC(=O)CC	COC(=O)CC	0	1	0	6	0.66	1	0	26.3	99.8462	88.106
166	CHEMBL379138	8.31	4.9	CCCC(=O)O[C@H]1C[C@H]([C@@]2(CC[C@H]3C(=O)O[C@@H](C[C@@]3([C@H]2C1=O)C)c4ccoc4)C)C(=O)OC	CCCC(=O)OC1CC(C2(CCC3C(=O)OC(CC3(C2C1=O)C)c4ccoc4)C)C(=O)OC	CHEMBL379138	2	Kappa opioid receptor	P41145	33	COC(=O)[C@@H]1C[C@H]([*:1])C(=O)[C@H]2[C@@]1(C)CC[C@H]1C(=O)O[C@H](c3ccoc3)C[C@]21C	[1*]OC(=O)CCC	COC(=O)CCC	0	1	0	7	1.102	2	0	26.3	118.374	102.133
167	CHEMBL255139	8.28	5.3	CCCCOCO[C@H]1C[C@H]([C@@]2(CC[C@H]3C(=O)O[C@@H](C[C@@]3([C@H]2C1=O)C)c4ccoc4)C)C(=O)OC	CCCCOCOC1CC(C2(CCC3C(=O)OC(CC3(C2C1=O)C)c4ccoc4)C)C(=O)OC	CHEMBL255139	1	Kappa opioid receptor	P41145	34	COC(=O)[C@@H]1C[C@H]([*:1])C(=O)[C@H]2[C@@]1(C)CC[C@H]1C(=O)O[C@H](c3ccoc3)C[C@]21C	[1*]OCOCCCC	COCOCCCC	0	2	0	8	1.633	5	0	18.46	140.482	118.176
168	CHEMBL3330665	8.22	6	CC(=C)CC(=O)O[C@H]1C[C@H]([C@@]2(CC[C@H]3C(=O)O[C@@H](C[C@@]3([C@H]2C1=O)C)c4ccoc4)C)C(=O)OC	CC(=C)CC(=O)OC1CC(C2(CCC3C(=O)OC(CC3(C2C1=O)C)c4ccoc4)C)C(=O)OC	CHEMBL3330665	1	Kappa opioid receptor	P41145	34	COC(=O)[C@@H]1C[C@H]([*:1])C(=O)[C@H]2[C@@]1(C)CC[C@H]1C(=O)O[C@H](c3ccoc3)C[C@]21C	[1*]OC(=O)CC(=C)C	COC(=O)CC(=C)C	0	1	0	8	0.853	2	0	26.3	136.901	114.144
169	CHEMBL3219937	8.17	6.7	CCO[C@@H](C)O[C@H]1C[C@H]([C@@]2(CC[C@H]3C(=O)O[C@@H](C[C@@]3([C@H]2C1=O)C)c4ccoc4)C)C(=O)OC	CCOC(C)OC1CC(C2(CCC3C(=O)OC(CC3(C2C1=O)C)c4ccoc4)C)C(=O)OC	CHEMBL3219937	1	Kappa opioid receptor	P41145	33	COC(=O)[C@@H]1C[C@H]([*:1])C(=O)[C@H]2[C@@]1(C)CC[C@H]1C(=O)O[C@H](c3ccoc3)C[C@]21C	[1*]O[C@H](C)OCC	CO[C@H](C)OCC	0	2	0	7	1.006	3	0	18.46	121.955	104.149
170	CHEMBL378635	8.1	7.9	CCO[C@H]1C[C@H]([C@@]2(CC[C@H]3C(=O)O[C@@H](C[C@@]3([C@H]2C1=O)C)c4ccoc4)C)C(=O)OC	CCOC1CC(C2(CCC3C(=O)OC(CC3(C2C1=O)C)c4ccoc4)C)C(=O)OC	CHEMBL378635	2	Kappa opioid receptor	P41145	30	COC(=O)[C@@H]1C[C@H]([*:1])C(=O)[C@H]2[C@@]1(C)CC[C@H]1C(=O)O[C@H](c3ccoc3)C[C@]21C	[1*]OCC	COCC	0	1	0	4	0.549	1	0	9.23	74.2382	60.096
171	CHEMBL3330670	8.02	9.6	C[C@@]12CC[C@H]3C(=O)O[C@@H](C[C@@]3([C@H]1C(=O)[C@H](C[C@H]2C(=O)OC)OC(=O)/C=C/c4ccccc4)C)c5ccoc5	CC12CCC3C(=O)OC(CC3(C1C(=O)C(CC2C(=O)OC)OC(=O)C=Cc4ccccc4)C)c5ccoc5	CHEMBL3330670	1	Kappa opioid receptor	P41145	38	COC(=O)[C@@H]1C[C@H]([*:1])C(=O)[C@H]2[C@@]1(C)CC[C@H]1C(=O)O[C@H](c3ccoc3)C[C@]21C	[1*]OC(=O)/C=C/c1ccccc1	COC(=O)/C=C/c1ccccc1	1	1	0	12	2.491	2	1	26.3	203.017	162.188
172	CHEMBL3330667	8	10	C[C@@]12CC[C@H]3C(=O)O[C@@H](C[C@@]3([C@H]1C(=O)[C@H](C[C@H]2C(=O)OC)OC(=O)CC=C)C)c4ccoc4	CC12CCC3C(=O)OC(CC3(C1C(=O)C(CC2C(=O)OC)OC(=O)CC=C)C)c4ccoc4	CHEMBL3330667	1	Kappa opioid receptor	P41145	33	COC(=O)[C@@H]1C[C@H]([*:1])C(=O)[C@H]2[C@@]1(C)CC[C@H]1C(=O)O[C@H](c3ccoc3)C[C@]21C	[1*]OC(=O)CC=C	COC(=O)CC=C	0	1	0	7	0.809	2	0	26.3	118.374	100.117
173	CHEMBL403658	7.89	13	C[C@@]12CC[C@H]3C(=O)O[C@@H](C[C@@]3([C@H]1C(=O)[C@H](C[C@H]2C(=O)OC)OCSC)C)c4ccoc4	CC12CCC3C(=O)OC(CC3(C1C(=O)C(CC2C(=O)OC)OCSC)C)c4ccoc4	CHEMBL403658	1	Kappa opioid receptor	P41145	31	COC(=O)[C@@H]1C[C@H]([*:1])C(=O)[C@H]2[C@@]1(C)CC[C@H]1C(=O)O[C@H](c3ccoc3)C[C@]21C	[1*]OCSC	COCSC	0	1	0	5	0.872	2	0	9.23	96.6211	92.162
174	CHEMBL3330663	7.74	18.1	C[C@@]12CC[C@H]3C(=O)O[C@@H](C[C@@]3([C@H]1C(=O)[C@H](C[C@H]2C(=O)OC)OC(=O)C=C)C)c4ccoc4	CC12CCC3C(=O)OC(CC3(C1C(=O)C(CC2C(=O)OC)OC(=O)C=C)C)c4ccoc4	CHEMBL3330663	1	Kappa opioid receptor	P41145	32	COC(=O)[C@@H]1C[C@H]([*:1])C(=O)[C@H]2[C@@]1(C)CC[C@H]1C(=O)O[C@H](c3ccoc3)C[C@]21C	[1*]OC(=O)C=C	COC(=O)C=C	0	1	0	6	0.721	1	0	26.3	99.8462	86.09
175	CHEMBL188553	7.72	19	CC(C)C(=O)O[C@H]1C[C@H]([C@@]2(CC[C@H]3C(=O)O[C@@H](C[C@@]3([C@H]2C1=O)C)c4ccoc4)C)C(=O)OC	CC(C)C(=O)OC1CC(C2(CCC3C(=O)OC(CC3(C2C1=O)C)c4ccoc4)C)C(=O)OC	CHEMBL188553	1	Kappa opioid receptor	P41145	33	COC(=O)[C@@H]1C[C@H]([*:1])C(=O)[C@H]2[C@@]1(C)CC[C@H]1C(=O)O[C@H](c3ccoc3)C[C@]21C	[1*]OC(=O)C(C)C	COC(=O)C(C)C	0	1	0	7	1.03	1	0	26.3	118.374	102.133
176	CHEMBL2381585	7.68	21	CCOC(=O)CC(=O)O[C@H]1C[C@H]([C@@]2(CC[C@H]3C(=O)O[C@@H](C[C@@]3([C@H]2C1=O)C)c4ccoc4)C)C(=O)OC	CCOC(=O)CC(=O)OC1CC(C2(CCC3C(=O)OC(CC3(C2C1=O)C)c4ccoc4)C)C(=O)OC	CHEMBL2381585	1	Kappa opioid receptor	P41145	36	COC(=O)[C@@H]1C[C@H]([*:1])C(=O)[C@H]2[C@@]1(C)CC[C@H]1C(=O)O[C@H](c3ccoc3)C[C@]21C	[1*]OC(=O)CC(=O)OCC	COC(=O)CC(=O)OCC	0	2	0	10	0.257	3	0	52.6	154.643	146.142
177	CHEMBL3330666	7.6	25.3	C/C=C/C(=O)O[C@H]1C[C@H]([C@@]2(CC[C@H]3C(=O)O[C@@H](C[C@@]3([C@H]2C1=O)C)c4ccoc4)C)C(=O)OC	CC=CC(=O)OC1CC(C2(CCC3C(=O)OC(CC3(C2C1=O)C)c4ccoc4)C)C(=O)OC	CHEMBL3330666	1	Kappa opioid receptor	P41145	33	COC(=O)[C@@H]1C[C@H]([*:1])C(=O)[C@H]2[C@@]1(C)CC[C@H]1C(=O)O[C@H](c3ccoc3)C[C@]21C	[1*]OC(=O)/C=C/C	COC(=O)/C=C/C	0	1	0	7	0.829	1	0	26.3	118.374	100.117
178	CHEMBL424902	7.56	27.6	CCN([C@H]1C[C@H]([C@@]2(CC[C@H]3C(=O)O[C@@H](C[C@@]3([C@H]2C1=O)C)c4ccoc4)C)C(=O)OC)C(=O)C	CCN(C1CC(C2(CCC3C(=O)OC(CC3(C2C1=O)C)c4ccoc4)C)C(=O)OC)C(=O)C	CHEMBL424902	1	Kappa opioid receptor	P41145	33	COC(=O)[C@@H]1C[C@H]([*:1])C(=O)[C@H]2[C@@]1(C)CC[C@H]1C(=O)O[C@H](c3ccoc3)C[C@]21C	[1*]N(CC)C(C)=O	CN(CC)C(C)=O	0	1	0	7	0.081	1	0	20.31	122.664	101.149
179	CHEMBL255969	7.54	28.7	CCCO[C@H]1C[C@H]([C@@]2(CC[C@H]3C(=O)O[C@@H](C[C@@]3([C@H]2C1=O)C)c4ccoc4)C)C(=O)OC	CCCOC1CC(C2(CCC3C(=O)OC(CC3(C2C1=O)C)c4ccoc4)C)C(=O)OC	CHEMBL255969	1	Kappa opioid receptor	P41145	31	COC(=O)[C@@H]1C[C@H]([*:1])C(=O)[C@H]2[C@@]1(C)CC[C@H]1C(=O)O[C@H](c3ccoc3)C[C@]21C	[1*]OCCC	COCCC	0	1	0	5	1.163	2	0	9.23	92.7657	74.123
180	CHEMBL3330669	7.54	28.8	CC(C=C)C(=O)O[C@H]1C[C@H]([C@@]2(CC[C@H]3C(=O)O[C@@H](C[C@@]3([C@H]2C1=O)C)c4ccoc4)C)C(=O)OC	CC(C=C)C(=O)OC1CC(C2(CCC3C(=O)OC(CC3(C2C1=O)C)c4ccoc4)C)C(=O)OC	CHEMBL3330669	1	Kappa opioid receptor	P41145	34	COC(=O)[C@@H]1C[C@H]([*:1])C(=O)[C@H]2[C@@]1(C)CC[C@H]1C(=O)O[C@H](c3ccoc3)C[C@]21C	[1*]OC(=O)C(C)C=C	COC(=O)C(C)C=C	0	1	0	8	1.179	2	0	26.3	136.901	114.144
181	CHEMBL272482	7.51	31	C[C@@]12CC[C@H]3C(=O)O[C@@H](C[C@@]3([C@H]1C(=O)[C@H](C[C@H]2C(=O)OC)OCOCC(F)(F)F)C)c4ccoc4	CC12CCC3C(=O)OC(CC3(C1C(=O)C(CC2C(=O)OC)OCOCC(F)(F)F)C)c4ccoc4	CHEMBL272482	1	Kappa opioid receptor	P41145	35	COC(=O)[C@@H]1C[C@H]([*:1])C(=O)[C@H]2[C@@]1(C)CC[C@H]1C(=O)O[C@H](c3ccoc3)C[C@]21C	[1*]OCOCC(F)(F)F	COCOCC(F)(F)F	0	2	0	9	0.99876	3	0	18.46	121.706	144.092
182	CHEMBL271285	7.46	35	C[C@@]12CC[C@H]3C(=O)O[C@@H](C[C@@]3([C@H]1C(=O)[C@H](C[C@H]2C(=O)OC)OCOC(C)(C)C)C)c4ccoc4	CC12CCC3C(=O)OC(CC3(C1C(=O)C(CC2C(=O)OC)OCOC(C)(C)C)C)c4ccoc4	CHEMBL271285	1	Kappa opioid receptor	P41145	34	COC(=O)[C@@H]1C[C@H]([*:1])C(=O)[C@H]2[C@@]1(C)CC[C@H]1C(=O)O[C@H](c3ccoc3)C[C@]21C	[1*]OCOC(C)(C)C	COCOC(C)(C)C	0	2	0	8	1.446	2	0	18.46	140.482	118.176
183	CHEMBL2381587	7.44	36	C[C@@]12CC[C@H]3C(=O)O[C@@H](C[C@@]3([C@H]1C(=O)[C@H](C[C@H]2C(=O)OC)OC(=O)CCC(=O)OC)C)c4ccoc4	CC12CCC3C(=O)OC(CC3(C1C(=O)C(CC2C(=O)OC)OC(=O)CCC(=O)OC)C)c4ccoc4	CHEMBL2381587	1	Kappa opioid receptor	P41145	36	COC(=O)[C@@H]1C[C@H]([*:1])C(=O)[C@H]2[C@@]1(C)CC[C@H]1C(=O)O[C@H](c3ccoc3)C[C@]21C	[1*]OC(=O)CCC(=O)OC	COC(=O)CCC(=O)OC	0	2	0	10	0.004	3	0	52.6	154.643	146.142
184	CHEMBL370912	7.42	37.7889	CC(=C)C(=O)O[C@H]1C[C@H]([C@@]2(CC[C@H]3C(=O)O[C@@H](C[C@@]3([C@H]2C1=O)C)c4ccoc4)C)C(=O)OC	CC(=C)C(=O)OC1CC(C2(CCC3C(=O)OC(CC3(C2C1=O)C)c4ccoc4)C)C(=O)OC	CHEMBL370912	2	Kappa opioid receptor	P41145	33	COC(=O)[C@@H]1C[C@H]([*:1])C(=O)[C@H]2[C@@]1(C)CC[C@H]1C(=O)O[C@H](c3ccoc3)C[C@]21C	[1*]OC(=O)C(=C)C	COC(=O)C(=C)C	0	1	0	7	0.765	1	0	26.3	118.374	100.117
185	CHEMBL215389	7.42	38.1	CCC(=O)N(CC)[C@H]1C[C@H]([C@@]2(CC[C@H]3C(=O)O[C@@H](C[C@@]3([C@H]2C1=O)C)c4ccoc4)C)C(=O)OC	CCC(=O)N(CC)C1CC(C2(CCC3C(=O)OC(CC3(C2C1=O)C)c4ccoc4)C)C(=O)OC	CHEMBL215389	1	Kappa opioid receptor	P41145	34	COC(=O)[C@@H]1C[C@H]([*:1])C(=O)[C@H]2[C@@]1(C)CC[C@H]1C(=O)O[C@H](c3ccoc3)C[C@]21C	[1*]N(CC)C(=O)CC	CN(CC)C(=O)CC	0	1	0	8	0.556	2	0	20.31	141.192	115.176
186	CHEMBL2381593	7.41	39	C[C@@]12CC[C@H]3C(=O)O[C@@H](C[C@@]3([C@H]1C(=O)[C@H](C[C@H]2C(=O)OC)OC(=O)/C=C/C(=O)OC)C)c4ccoc4	CC12CCC3C(=O)OC(CC3(C1C(=O)C(CC2C(=O)OC)OC(=O)C=CC(=O)OC)C)c4ccoc4	CHEMBL2381593	1	Kappa opioid receptor	P41145	36	COC(=O)[C@@H]1C[C@H]([*:1])C(=O)[C@H]2[C@@]1(C)CC[C@H]1C(=O)O[C@H](c3ccoc3)C[C@]21C	[1*]OC(=O)/C=C/C(=O)OC	COC(=O)/C=C/C(=O)OC	0	2	0	10	0.472	2	0	52.6	154.643	144.126
187	CHEMBL370680	7.39	41	C[C@@]12CC[C@H]3C(=O)O[C@@H](C[C@@]3([C@H]1C(=O)[C@H](C[C@H]2C(=O)OC)OC=O)C)c4ccoc4	CC12CCC3C(=O)OC(CC3(C1C(=O)C(CC2C(=O)OC)OC=O)C)c4ccoc4	CHEMBL370680	1	Kappa opioid receptor	P41145	30	COC(=O)[C@@H]1C[C@H]([*:1])C(=O)[C@H]2[C@@]1(C)CC[C@H]1C(=O)O[C@H](c3ccoc3)C[C@]21C	[1*]OC=O	COC=O	0	1	0	4	0.162	0	0	26.3	62.7912	60.052
188	CHEMBL270844	7.3	50	C[C@@]12CC[C@H]3C(=O)O[C@@H](C[C@@]3([C@H]1C(=O)[C@H](C[C@H]2C(=O)OC)OCF)C)c4ccoc4	CC12CCC3C(=O)OC(CC3(C1C(=O)C(CC2C(=O)OC)OCF)C)c4ccoc4	CHEMBL270844	1	Kappa opioid receptor	P41145	30	COC(=O)[C@@H]1C[C@H]([*:1])C(=O)[C@H]2[C@@]1(C)CC[C@H]1C(=O)O[C@H](c3ccoc3)C[C@]21C	[1*]OCF	COCF	0	1	0	4	0.433	0	0	9.23	61.8038	64.059
189	CHEMBL190902	7.19	64	C[C@@]12CC[C@H]3C(=O)O[C@@H](C[C@@]3([C@H]1C(=O)[C@H](C[C@H]2C(=O)OC)OC(=N)C(Cl)(Cl)Cl)C)c4ccoc4	CC12CCC3C(=O)OC(CC3(C1C(=O)C(CC2C(=O)OC)OC(=N)C(Cl)(Cl)Cl)C)c4ccoc4	CHEMBL190902	1	Kappa opioid receptor	P41145	34	COC(=O)[C@@H]1C[C@H]([*:1])C(=O)[C@H]2[C@@]1(C)CC[C@H]1C(=O)O[C@H](c3ccoc3)C[C@]21C	[1*]OC(=N)C(Cl)(Cl)Cl	COC(=N)C(Cl)(Cl)Cl	0	1	1	8	1.64108	0	0	33.08	140.812	176.43
190	CHEMBL213155	7.17	66.8581	CC(=O)N[C@H]1C[C@H]([C@@]2(CC[C@H]3C(=O)O[C@@H](C[C@@]3([C@H]2C1=O)C)c4ccoc4)C)C(=O)OC	CC(=O)NC1CC(C2(CCC3C(=O)OC(CC3(C2C1=O)C)c4ccoc4)C)C(=O)OC	CHEMBL213155	2	Kappa opioid receptor	P41145	31	COC(=O)[C@@H]1C[C@H]([*:1])C(=O)[C@H]2[C@@]1(C)CC[C@H]1C(=O)O[C@H](c3ccoc3)C[C@]21C	[1*]NC(C)=O	CNC(C)=O	0	1	1	5	-0.457	0	0	29.1	83.0601	73.095
191	CHEMBL260121	7.15	70	C[C@@]12CC[C@H]3C(=O)O[C@@H](C[C@@]3([C@H]1C(=O)[C@H](C[C@H]2C(=O)OC)OC(=O)c4cc5ccccc5o4)C)c6ccoc6	CC12CCC3C(=O)OC(CC3(C1C(=O)C(CC2C(=O)OC)OC(=O)c4cc5ccccc5o4)C)c6ccoc6	CHEMBL260121	1	Kappa opioid receptor	P41145	39	COC(=O)[C@@H]1C[C@H]([*:1])C(=O)[C@H]2[C@@]1(C)CC[C@H]1C(=O)O[C@H](c3ccoc3)C[C@]21C	[1*]OC(=O)c1cc2ccccc2o1	COC(=O)c1cc2ccccc2o1	2	1	0	13	2.033	1	2	39.44	205.684	176.171
192	CHEMBL261024	7.15	70	C[C@@]12CC[C@H]3C(=O)O[C@@H](C[C@@]3([C@H]1C(=O)[C@H](C[C@H]2C(=O)OC)OC(=O)c4cccc(c4)Br)C)c5ccoc5	CC12CCC3C(=O)OC(CC3(C1C(=O)C(CC2C(=O)OC)OC(=O)c4cccc(c4)Br)C)c5ccoc5	CHEMBL261024	1	Kappa opioid receptor	P41145	37	COC(=O)[C@@H]1C[C@H]([*:1])C(=O)[C@H]2[C@@]1(C)CC[C@H]1C(=O)O[C@H](c3ccoc3)C[C@]21C	[1*]OC(=O)c1cccc(Br)c1	COC(=O)c1cccc(Br)c1	1	1	0	11	2.682	1	1	26.3	197.9	215.046
193	CHEMBL429026	7.14	72	C[C@@]12CC[C@H]3C(=O)O[C@@H](C[C@@]3([C@H]1C(=O)[C@H](C[C@H]2C(=O)OC)OC(C)(C)OC)C)c4ccoc4	CC12CCC3C(=O)OC(CC3(C1C(=O)C(CC2C(=O)OC)OC(C)(C)OC)C)c4ccoc4	CHEMBL429026	1	Kappa opioid receptor	P41145	33	COC(=O)[C@@H]1C[C@H]([*:1])C(=O)[C@H]2[C@@]1(C)CC[C@H]1C(=O)O[C@H](c3ccoc3)C[C@]21C	[1*]OC(C)(C)OC	COC(C)(C)OC	0	2	0	7	1.609	2	0	18.46	121.955	104.149
194	CHEMBL3219935	7.12	75	C[C@@]12CC[C@H]3C(=O)O[C@@H](C[C@@]3([C@H]1C(=O)[C@H](C[C@H]2C(=O)OC)O[C@@H]4CCCO4)C)c5ccoc5	CC12CCC3C(=O)OC(CC3(C1C(=O)C(CC2C(=O)OC)OC4CCCO4)C)c5ccoc5	CHEMBL3219935	1	Kappa opioid receptor	P41145	33	COC(=O)[C@@H]1C[C@H]([*:1])C(=O)[C@H]2[C@@]1(C)CC[C@H]1C(=O)O[C@H](c3ccoc3)C[C@]21C	[1*]O[C@@H]1CCCO1	CO[C@@H]1CCCO1	0	2	0	7	0.856	1	1	18.46	113.96	102.133
195	CHEMBL410436	7.1	80	C[C@@]12CC[C@H]3C(=O)O[C@@H](C[C@@]3([C@H]1C(=O)[C@H](C[C@H]2C(=O)OC)OC(=O)c4ccsc4)C)c5ccoc5	CC12CCC3C(=O)OC(CC3(C1C(=O)C(CC2C(=O)OC)OC(=O)c4ccsc4)C)c5ccoc5	CHEMBL410436	1	Kappa opioid receptor	P41145	35	COC(=O)[C@@H]1C[C@H]([*:1])C(=O)[C@H]2[C@@]1(C)CC[C@H]1C(=O)O[C@H](c3ccoc3)C[C@]21C	[1*]OC(=O)c1ccsc1	COC(=O)c1ccsc1	1	1	0	9	1.497	1	1	26.3	151.29	142.178
196	CHEMBL3349983	7.08	83	C[C@@]12CC[C@H]3C(=O)O[C@@H](C[C@@]3([C@H]1C(=O)[C@H](C[C@H]2C(=O)OC)OC(=O)NC)C)c4ccoc4	CC12CCC3C(=O)OC(CC3(C1C(=O)C(CC2C(=O)OC)OC(=O)NC)C)c4ccoc4	CHEMBL3349983	1	Kappa opioid receptor	P41145	32	COC(=O)[C@@H]1C[C@H]([*:1])C(=O)[C@H]2[C@@]1(C)CC[C@H]1C(=O)O[C@H](c3ccoc3)C[C@]21C	[1*]OC(=O)NC	COC(=O)NC	0	1	1	6	-0.171	0	0	38.33	93.7215	89.094
197	CHEMBL363324	7.05	90	C[C@@]12CC[C@H]3C(=O)O[C@@H](C[C@@]3([C@H]1C(=O)[C@H](C[C@H]2C(=O)OC)OC(=O)c4ccccc4)C)c5ccoc5	CC12CCC3C(=O)OC(CC3(C1C(=O)C(CC2C(=O)OC)OC(=O)c4ccccc4)C)c5ccoc5	CHEMBL363324	2	Kappa opioid receptor	P41145	36	COC(=O)[C@@H]1C[C@H]([*:1])C(=O)[C@H]2[C@@]1(C)CC[C@H]1C(=O)O[C@H](c3ccoc3)C[C@]21C	[1*]OC(=O)c1ccccc1	COC(=O)c1ccccc1	1	1	0	10	1.847	1	1	26.3	165.962	136.15
198	CHEMBL407155	7.05	90	C[C@@]12CC[C@H]3C(=O)O[C@@H](C[C@@]3([C@H]1C(=O)[C@H](C[C@H]2C(=O)OC)OC(=O)c4ccccc4Br)C)c5ccoc5	CC12CCC3C(=O)OC(CC3(C1C(=O)C(CC2C(=O)OC)OC(=O)c4ccccc4Br)C)c5ccoc5	CHEMBL407155	1	Kappa opioid receptor	P41145	37	COC(=O)[C@@H]1C[C@H]([*:1])C(=O)[C@H]2[C@@]1(C)CC[C@H]1C(=O)O[C@H](c3ccoc3)C[C@]21C	[1*]OC(=O)c1ccccc1Br	COC(=O)c1ccccc1Br	1	1	0	11	2.643	1	1	26.3	197.9	215.046
199	CHEMBL190785	7.03	93	C[C@@]12CC[C@H]3C(=O)O[C@@H](C[C@@]3([C@H]1C(=O)[C@H](C[C@H]2C(=O)OC)OC(=O)Nc4ccccc4)C)c5ccoc5	CC12CCC3C(=O)OC(CC3(C1C(=O)C(CC2C(=O)OC)OC(=O)Nc4ccccc4)C)c5ccoc5	CHEMBL190785	1	Kappa opioid receptor	P41145	37	COC(=O)[C@@H]1C[C@H]([*:1])C(=O)[C@H]2[C@@]1(C)CC[C@H]1C(=O)O[C@H](c3ccoc3)C[C@]21C	[1*]OC(=O)Nc1ccccc1	COC(=O)Nc1ccccc1	1	1	1	11	1.483	1	1	38.33	178.364	151.165
200	CHEMBL191180	6.92	120	C[C@@]12CC[C@H]3C(=O)O[C@@H](C[C@@]3([C@H]1C(=O)[C@H](C[C@H]2C(=O)OC)OC(=O)NCC=C)C)c4ccoc4	CC12CCC3C(=O)OC(CC3(C1C(=O)C(CC2C(=O)OC)OC(=O)NCC=C)C)c4ccoc4	CHEMBL191180	1	Kappa opioid receptor	P41145	34	COC(=O)[C@@H]1C[C@H]([*:1])C(=O)[C@H]2[C@@]1(C)CC[C@H]1C(=O)O[C@H](c3ccoc3)C[C@]21C	[1*]OC(=O)NCC=C	COC(=O)NCC=C	0	1	1	8	0.491	2	0	38.33	130.776	115.132
201	CHEMBL272483	6.85	141	C[C@@]12CC[C@H]3C(=O)O[C@@H](C[C@@]3([C@H]1C(=O)[C@H](C[C@H]2C(=O)OC)OCOCCOC)C)c4ccoc4	CC12CCC3C(=O)OC(CC3(C1C(=O)C(CC2C(=O)OC)OCOCCOC)C)c4ccoc4	CHEMBL272483	1	Kappa opioid receptor	P41145	34	COC(=O)[C@@H]1C[C@H]([*:1])C(=O)[C@H]2[C@@]1(C)CC[C@H]1C(=O)O[C@H](c3ccoc3)C[C@]21C	[1*]OCOCCOC	COCOCCOC	0	3	0	8	-0.09426	5	0	27.69	132.616	120.148
202	CHEMBL271061	6.83	147	C[C@@]12CC[C@H]3C(=O)O[C@@H](C[C@@]3([C@H]1C(=O)[C@H](C[C@H]2C(=O)OC)OCOCc4ccccc4)C)c5ccoc5	CC12CCC3C(=O)OC(CC3(C1C(=O)C(CC2C(=O)OC)OCOCc4ccccc4)C)c5ccoc5	CHEMBL271061	1	Kappa opioid receptor	P41145	37	COC(=O)[C@@H]1C[C@H]([*:1])C(=O)[C@H]2[C@@]1(C)CC[C@H]1C(=O)O[C@H](c3ccoc3)C[C@]21C	[1*]OCOCc1ccccc1	COCOCc1ccccc1	1	2	0	11	2.024	4	1	18.46	188.07	152.193
203	CHEMBL2381586	6.83	148	C[C@@]12CC[C@H]3C(=O)O[C@@H](C[C@@]3([C@H]1C(=O)[C@H](C[C@H]2C(=O)OC)OC(=O)CC(=O)OC(C)(C)C)C)c4ccoc4	CC12CCC3C(=O)OC(CC3(C1C(=O)C(CC2C(=O)OC)OC(=O)CC(=O)OC(C)(C)C)C)c4ccoc4	CHEMBL2381586	1	Kappa opioid receptor	P41145	38	COC(=O)[C@@H]1C[C@H]([*:1])C(=O)[C@H]2[C@@]1(C)CC[C@H]1C(=O)O[C@H](c3ccoc3)C[C@]21C	[1*]OC(=O)CC(=O)OC(C)(C)C	COC(=O)CC(=O)OC(C)(C)C	0	2	0	12	1.126	2	0	52.6	191.698	174.196
204	CHEMBL3330668	6.82	153	C/C=C(\C)/C(=O)O[C@H]1C[C@H]([C@@]2(CC[C@H]3C(=O)O[C@@H](C[C@@]3([C@H]2C1=O)C)c4ccoc4)C)C(=O)OC	CC=C(C)C(=O)OC1CC(C2(CCC3C(=O)OC(CC3(C2C1=O)C)c4ccoc4)C)C(=O)OC	CHEMBL3330668	1	Kappa opioid receptor	P41145	34	COC(=O)[C@@H]1C[C@H]([*:1])C(=O)[C@H]2[C@@]1(C)CC[C@H]1C(=O)O[C@H](c3ccoc3)C[C@]21C	[1*]OC(=O)/C(C)=C/C	COC(=O)/C(C)=C/C	0	1	0	8	0.873	1	0	26.3	136.901	114.144
205	CHEMBL3219941	6.77	171	CCOC(=O)O[C@H]1C[C@H]([C@@]2(CC[C@H]3C(=O)O[C@@H](C[C@@]3([C@H]2C1=O)C)c4ccoc4)C)C(=O)OC	CCOC(=O)OC1CC(C2(CCC3C(=O)OC(CC3(C2C1=O)C)c4ccoc4)C)C(=O)OC	CHEMBL3219941	1	Kappa opioid receptor	P41145	33	COC(=O)[C@@H]1C[C@H]([*:1])C(=O)[C@H]2[C@@]1(C)CC[C@H]1C(=O)O[C@H](c3ccoc3)C[C@]21C	[1*]OC(=O)OCC	COC(=O)OCC	0	1	0	7	0.812	1	0	35.53	110.508	104.105
206	CHEMBL1257731	6.7	198	C[C@@]12CC[C@H]3C(=O)O[C@@H](C[C@@]3([C@H]1C(=O)[C@H](C[C@H]2C(=O)OC)I)C)c4ccoc4	CC12CCC3C(=O)OC(CC3(C1C(=O)C(CC2C(=O)OC)I)C)c4ccoc4	CHEMBL1257731	1	Kappa opioid receptor	P41145	28	COC(=O)[C@@H]1C[C@H]([*:1])C(=O)[C@H]2[C@@]1(C)CC[C@H]1C(=O)O[C@H](c3ccoc3)C[C@]21C	[1*]I	CI	0	0	0	2	1.442	0	0	0	62.0382	141.939
207	CHEMBL413774	6.66	220	C[C@@]12CC[C@H]3C(=O)O[C@@H](C[C@@]3([C@H]1C(=O)[C@H](C[C@H]2C(=O)OC)OC)C)c4ccoc4	CC12CCC3C(=O)OC(CC3(C1C(=O)C(CC2C(=O)OC)OC)C)c4ccoc4	CHEMBL413774	2	Kappa opioid receptor	P41145	29	COC(=O)[C@@H]1C[C@H]([*:1])C(=O)[C@H]2[C@@]1(C)CC[C@H]1C(=O)O[C@H](c3ccoc3)C[C@]21C	[1*]OC	COC	0	1	0	3	0.208	0	0	9.23	55.7107	46.069
208	CHEMBL429685	6.64	230	C[C@@]12CC[C@H]3C(=O)O[C@@H](C[C@@]3([C@H]1C(=O)[C@H](C[C@H]2C(=O)OC)OC(=O)c4ccccc4OC)C)c5ccoc5	CC12CCC3C(=O)OC(CC3(C1C(=O)C(CC2C(=O)OC)OC(=O)c4ccccc4OC)C)c5ccoc5	CHEMBL429685	1	Kappa opioid receptor	P41145	38	COC(=O)[C@@H]1C[C@H]([*:1])C(=O)[C@H]2[C@@]1(C)CC[C@H]1C(=O)O[C@H](c3ccoc3)C[C@]21C	[1*]OC(=O)c1ccccc1OC	COC(=O)c1ccccc1OC	1	2	0	12	1.801	2	1	35.53	195.151	166.176
209	CHEMBL409414	6.59	260	C[C@@]12CC[C@H]3C(=O)O[C@@H](C[C@@]3([C@H]1C(=O)[C@H](C[C@H]2C(=O)OC)NS(=O)(=O)C)C)c4ccoc4	CC12CCC3C(=O)OC(CC3(C1C(=O)C(CC2C(=O)OC)NS(=O)(=O)C)C)c4ccoc4	CHEMBL409414	1	Kappa opioid receptor	P41145	32	COC(=O)[C@@H]1C[C@H]([*:1])C(=O)[C@H]2[C@@]1(C)CC[C@H]1C(=O)O[C@H](c3ccoc3)C[C@]21C	[1*]NS(C)(=O)=O	CNS(C)(=O)=O	0	2	1	6	-0.653	1	0	46.17	96.1039	109.149
210	CHEMBL264967	6.59	260	C[C@@]12CC[C@H]3C(=O)O[C@@H](C[C@@]3([C@H]1C(=O)[C@H](C[C@H]2C(=O)OC)OC(=O)c4cccs4)C)c5ccoc5	CC12CCC3C(=O)OC(CC3(C1C(=O)C(CC2C(=O)OC)OC(=O)c4cccs4)C)c5ccoc5	CHEMBL264967	1	Kappa opioid receptor	P41145	35	COC(=O)[C@@H]1C[C@H]([*:1])C(=O)[C@H]2[C@@]1(C)CC[C@H]1C(=O)O[C@H](c3ccoc3)C[C@]21C	[1*]OC(=O)c1cccs1	COC(=O)c1cccs1	1	1	0	9	1.377	1	1	26.3	151.29	142.178
211	CHEMBL2381591	6.58	263	C[C@@]12CC[C@H]3C(=O)O[C@@H](C[C@@]3([C@H]1C(=O)[C@H](C[C@H]2C(=O)OC)OC(=O)CCCC(=O)O)C)c4ccoc4	CC12CCC3C(=O)OC(CC3(C1C(=O)C(CC2C(=O)OC)OC(=O)CCCC(=O)O)C)c4ccoc4	CHEMBL2381591	1	Kappa opioid receptor	P41145	36	COC(=O)[C@@H]1C[C@H]([*:1])C(=O)[C@H]2[C@@]1(C)CC[C@H]1C(=O)O[C@H](c3ccoc3)C[C@]21C	[1*]OC(=O)CCCC(=O)O	COC(=O)CCCC(=O)O	0	3	2	10	0.182	4	0	63.6	151.062	146.142
212	CHEMBL2381589	6.52	302	C[C@@]12CC[C@H]3C(=O)O[C@@H](C[C@@]3([C@H]1C(=O)[C@H](C[C@H]2C(=O)OC)OC(=O)CCCC(=O)OC)C)c4ccoc4	CC12CCC3C(=O)OC(CC3(C1C(=O)C(CC2C(=O)OC)OC(=O)CCCC(=O)OC)C)c4ccoc4	CHEMBL2381589	1	Kappa opioid receptor	P41145	37	COC(=O)[C@@H]1C[C@H]([*:1])C(=O)[C@H]2[C@@]1(C)CC[C@H]1C(=O)O[C@H](c3ccoc3)C[C@]21C	[1*]OC(=O)CCCC(=O)OC	COC(=O)CCCC(=O)OC	0	2	0	11	0.446	4	0	52.6	173.171	160.169
213	CHEMBL3330683	6.52	304	C[C@@]12CC[C@H]3C(=O)O[C@@H](C[C@@]3([C@H]1C(=O)[C@H](C[C@H]2C(=O)OC)OC(=O)/C=C/c4ccsc4)C)c5ccoc5	CC12CCC3C(=O)OC(CC3(C1C(=O)C(CC2C(=O)OC)OC(=O)C=Cc4ccsc4)C)c5ccoc5	CHEMBL3330683	1	Kappa opioid receptor	P41145	37	COC(=O)[C@@H]1C[C@H]([*:1])C(=O)[C@H]2[C@@]1(C)CC[C@H]1C(=O)O[C@H](c3ccoc3)C[C@]21C	[1*]OC(=O)/C=C/c1ccsc1	COC(=O)/C=C/c1ccsc1	1	1	0	11	2.141	2	1	26.3	188.345	168.216
214	CHEMBL215560	6.48	328	C[C@@]12CC[C@H]3C(=O)O[C@@H](C[C@@]3([C@H]1C(=O)[C@H](C[C@H]2C(=O)OC)NC)C)c4ccoc4	CC12CCC3C(=O)OC(CC3(C1C(=O)C(CC2C(=O)OC)NC)C)c4ccoc4	CHEMBL215560	1	Kappa opioid receptor	P41145	29	COC(=O)[C@@H]1C[C@H]([*:1])C(=O)[C@H]2[C@@]1(C)CC[C@H]1C(=O)O[C@H](c3ccoc3)C[C@]21C	[1*]NC	CNC	0	1	1	3	-0.101	0	0	12.03	57.4521	45.085
215	CHEMBL3330664	6.41	385	CC(=CC(=O)O[C@H]1C[C@H]([C@@]2(CC[C@H]3C(=O)O[C@@H](C[C@@]3([C@H]2C1=O)C)c4ccoc4)C)C(=O)OC)C	CC(=CC(=O)OC1CC(C2(CCC3C(=O)OC(CC3(C2C1=O)C)c4ccoc4)C)C(=O)OC)C	CHEMBL3330664	1	Kappa opioid receptor	P41145	34	COC(=O)[C@@H]1C[C@H]([*:1])C(=O)[C@H]2[C@@]1(C)CC[C@H]1C(=O)O[C@H](c3ccoc3)C[C@]21C	[1*]OC(=O)C=C(C)C	COC(=O)C=C(C)C	0	1	0	8	0.873	1	0	26.3	136.901	114.144
216	CHEMBL2381594	6.37	427	CCOC(=O)/C=C/C(=O)O[C@H]1C[C@H]([C@@]2(CC[C@H]3C(=O)O[C@@H](C[C@@]3([C@H]2C1=O)C)c4ccoc4)C)C(=O)OC	CCOC(=O)C=CC(=O)OC1CC(C2(CCC3C(=O)OC(CC3(C2C1=O)C)c4ccoc4)C)C(=O)OC	CHEMBL2381594	1	Kappa opioid receptor	P41145	37	COC(=O)[C@@H]1C[C@H]([*:1])C(=O)[C@H]2[C@@]1(C)CC[C@H]1C(=O)O[C@H](c3ccoc3)C[C@]21C	[1*]OC(=O)/C=C/C(=O)OCC	COC(=O)/C=C/C(=O)OCC	0	2	0	11	0.813	3	0	52.6	173.171	158.153
217	CHEMBL360404	6.37	430	C[C@@]12CC[C@H]3C(=O)O[C@@H](C[C@@]3([C@H]1C(=O)[C@H](C[C@H]2C(=O)OC)OC(=O)C(=O)OC)C)c4ccoc4	CC12CCC3C(=O)OC(CC3(C1C(=O)C(CC2C(=O)OC)OC(=O)C(=O)OC)C)c4ccoc4	CHEMBL360404	1	Kappa opioid receptor	P41145	34	COC(=O)[C@@H]1C[C@H]([*:1])C(=O)[C@H]2[C@@]1(C)CC[C@H]1C(=O)O[C@H](c3ccoc3)C[C@]21C	[1*]OC(=O)C(=O)OC	COC(=O)C(=O)OC	0	2	0	8	-0.42026	1	0	52.6	117.588	118.088
218	CHEMBL2381588	6.36	437	CCOC(=O)CCC(=O)O[C@H]1C[C@H]([C@@]2(CC[C@H]3C(=O)O[C@@H](C[C@@]3([C@H]2C1=O)C)c4ccoc4)C)C(=O)OC	CCOC(=O)CCC(=O)OC1CC(C2(CCC3C(=O)OC(CC3(C2C1=O)C)c4ccoc4)C)C(=O)OC	CHEMBL2381588	1	Kappa opioid receptor	P41145	37	COC(=O)[C@@H]1C[C@H]([*:1])C(=O)[C@H]2[C@@]1(C)CC[C@H]1C(=O)O[C@H](c3ccoc3)C[C@]21C	[1*]OC(=O)CCC(=O)OCC	COC(=O)CCC(=O)OCC	0	2	0	11	0.345	4	0	52.6	173.171	160.169
219	CHEMBL3219942	6.34	462	CCNC(=O)O[C@H]1C[C@H]([C@@]2(CC[C@H]3C(=O)O[C@@H](C[C@@]3([C@H]2C1=O)C)c4ccoc4)C)C(=O)OC	CCNC(=O)OC1CC(C2(CCC3C(=O)OC(CC3(C2C1=O)C)c4ccoc4)C)C(=O)OC	CHEMBL3219942	2	Kappa opioid receptor	P41145	33	COC(=O)[C@@H]1C[C@H]([*:1])C(=O)[C@H]2[C@@]1(C)CC[C@H]1C(=O)O[C@H](c3ccoc3)C[C@]21C	[1*]OC(=O)NCC	COC(=O)NCC	0	1	1	7	0.17	1	0	38.33	112.249	103.121
220	CHEMBL260286	6.27	540	C[C@@]12CC[C@H]3C(=O)O[C@@H](C[C@@]3([C@H]1C(=O)[C@H](C[C@H]2C(=O)OC)OC(=O)c4ccc(cc4)OC)C)c5ccoc5	CC12CCC3C(=O)OC(CC3(C1C(=O)C(CC2C(=O)OC)OC(=O)c4ccc(cc4)OC)C)c5ccoc5	CHEMBL260286	1	Kappa opioid receptor	P41145	38	COC(=O)[C@@H]1C[C@H]([*:1])C(=O)[C@H]2[C@@]1(C)CC[C@H]1C(=O)O[C@H](c3ccoc3)C[C@]21C	[1*]OC(=O)c1ccc(OC)cc1	COC(=O)c1ccc(OC)cc1	1	2	0	12	1.803	2	1	35.53	195.151	166.176
221	CHEMBL260485	6.26	550	C[C@@]12CC[C@H]3C(=O)O[C@@H](C[C@@]3([C@H]1C(=O)[C@H](C[C@H]2C(=O)OC)OC(=O)c4cccc(c4)OC)C)c5ccoc5	CC12CCC3C(=O)OC(CC3(C1C(=O)C(CC2C(=O)OC)OC(=O)c4cccc(c4)OC)C)c5ccoc5	CHEMBL260485	1	Kappa opioid receptor	P41145	38	COC(=O)[C@@H]1C[C@H]([*:1])C(=O)[C@H]2[C@@]1(C)CC[C@H]1C(=O)O[C@H](c3ccoc3)C[C@]21C	[1*]OC(=O)c1cccc(OC)c1	COC(=O)c1cccc(OC)c1	1	2	0	12	1.84	2	1	35.53	195.151	166.176
222	CHEMBL265195	6.24	570	C[C@@]12CC[C@H]3C(=O)O[C@@H](C[C@@]3([C@H]1C(=O)[C@H](C[C@H]2C(=O)OC)OC(=O)c4ccc(cc4)[N+](=O)[O-])C)c5ccoc5	CC12CCC3C(=O)OC(CC3(C1C(=O)C(CC2C(=O)OC)OC(=O)c4ccc(cc4)[N+](=O)[O-])C)c5ccoc5	CHEMBL265195	1	Kappa opioid receptor	P41145	39	COC(=O)[C@@H]1C[C@H]([*:1])C(=O)[C@H]2[C@@]1(C)CC[C@H]1C(=O)O[C@H](c3ccoc3)C[C@]21C	[1*]OC(=O)c1ccc([N+](=O)[O-])cc1	COC(=O)c1ccc([N+](=O)[O-])cc1	1	1	0	13	1.782	2	1	72.12	192.815	181.147
223	CHEMBL2380325	6.24	575	C[C@@]12CC[C@H]3C(=O)O[C@@H](C[C@@]3([C@H]1C(=O)[C@H](C[C@H]2C(=O)OC)OC(=O)CCCCC(=O)OC)C)c4ccoc4	CC12CCC3C(=O)OC(CC3(C1C(=O)C(CC2C(=O)OC)OC(=O)CCCCC(=O)OC)C)c4ccoc4	CHEMBL2380325	1	Kappa opioid receptor	P41145	38	COC(=O)[C@@H]1C[C@H]([*:1])C(=O)[C@H]2[C@@]1(C)CC[C@H]1C(=O)O[C@H](c3ccoc3)C[C@]21C	[1*]OC(=O)CCCCC(=O)OC	COC(=O)CCCCC(=O)OC	0	2	0	12	0.888	5	0	52.6	191.698	174.196
224	CHEMBL259299	6.13	740	C[C@@]12CC[C@H]3C(=O)O[C@@H](C[C@@]3([C@H]1C(=O)[C@H](C[C@H]2C(=O)OC)OC(=O)c4ccc(cc4)Br)C)c5ccoc5	CC12CCC3C(=O)OC(CC3(C1C(=O)C(CC2C(=O)OC)OC(=O)c4ccc(cc4)Br)C)c5ccoc5	CHEMBL259299	1	Kappa opioid receptor	P41145	37	COC(=O)[C@@H]1C[C@H]([*:1])C(=O)[C@H]2[C@@]1(C)CC[C@H]1C(=O)O[C@H](c3ccoc3)C[C@]21C	[1*]OC(=O)c1ccc(Br)cc1	COC(=O)c1ccc(Br)cc1	1	1	0	11	2.645	1	1	26.3	197.9	215.046
225	CHEMBL260809	6.1	800	C[C@@]12CC[C@H]3C(=O)O[C@@H](C[C@@]3([C@H]1C(=O)[C@H](C[C@H]2C(=O)OC)OC(=O)c4cccc(c4)[N+](=O)[O-])C)c5ccoc5	CC12CCC3C(=O)OC(CC3(C1C(=O)C(CC2C(=O)OC)OC(=O)c4cccc(c4)[N+](=O)[O-])C)c5ccoc5	CHEMBL260809	1	Kappa opioid receptor	P41145	39	COC(=O)[C@@H]1C[C@H]([*:1])C(=O)[C@H]2[C@@]1(C)CC[C@H]1C(=O)O[C@H](c3ccoc3)C[C@]21C	[1*]OC(=O)c1cccc([N+](=O)[O-])c1	COC(=O)c1cccc([N+](=O)[O-])c1	1	1	0	13	1.819	2	1	72.12	192.815	181.147
226	CHEMBL408775	6.05	900	C[C@@]12CC[C@H]3C(=O)O[C@@H](C[C@@]3([C@H]1C(=O)[C@H](C[C@H]2C(=O)OC)OC(=O)c4ccccc4[N+](=O)[O-])C)c5ccoc5	CC12CCC3C(=O)OC(CC3(C1C(=O)C(CC2C(=O)OC)OC(=O)c4ccccc4[N+](=O)[O-])C)c5ccoc5	CHEMBL408775	1	Kappa opioid receptor	P41145	39	COC(=O)[C@@H]1C[C@H]([*:1])C(=O)[C@H]2[C@@]1(C)CC[C@H]1C(=O)O[C@H](c3ccoc3)C[C@]21C	[1*]OC(=O)c1ccccc1[N+](=O)[O-]	COC(=O)c1ccccc1[N+](=O)[O-]	1	1	0	13	1.78	2	1	72.12	192.815	181.147
227	CHEMBL438561	5.85	1400	C[C@@]12CC[C@H]3C(=O)O[C@@H](C[C@@]3([C@H]1C(=O)[C@H](C[C@H]2C(=O)OC)NS(=O)(=O)c4ccccc4)C)c5ccoc5	CC12CCC3C(=O)OC(CC3(C1C(=O)C(CC2C(=O)OC)NS(=O)(=O)c4ccccc4)C)c5ccoc5	CHEMBL438561	1	Kappa opioid receptor	P41145	37	COC(=O)[C@@H]1C[C@H]([*:1])C(=O)[C@H]2[C@@]1(C)CC[C@H]1C(=O)O[C@H](c3ccoc3)C[C@]21C	[1*]NS(=O)(=O)c1ccccc1	CNS(=O)(=O)c1ccccc1	1	2	1	11	1.001	2	1	46.17	180.747	171.22
228	CHEMBL262346	5.85	1410	C[C@@]12CC[C@H]3C(=O)O[C@@H](C[C@@]3([C@H]1C(=O)[C@H](C[C@H]2C(=O)OC)SC(=O)c4ccccc4)C)c5ccoc5	CC12CCC3C(=O)OC(CC3(C1C(=O)C(CC2C(=O)OC)SC(=O)c4ccccc4)C)c5ccoc5	CHEMBL262346	1	Kappa opioid receptor	P41145	36	COC(=O)[C@@H]1C[C@H]([*:1])C(=O)[C@H]2[C@@]1(C)CC[C@H]1C(=O)O[C@H](c3ccoc3)C[C@]21C	[1*]SC(=O)c1ccccc1	CSC(=O)c1ccccc1	1	1	0	10	2.483	1	1	17.07	177.683	152.217
229	CHEMBL427337	5.79	1610	C[C@@]12CC[C@H]3C(=O)O[C@@H](C[C@@]3([C@H]1C(=O)[C@H](C[C@H]2C(=O)OC)O[Si](C)(C)C)C)c4ccoc4	CC12CCC3C(=O)OC(CC3(C1C(=O)C(CC2C(=O)OC)O[Si](C)(C)C)C)c4ccoc4	CHEMBL427337	1	Kappa opioid receptor	P41145	32	COC(=O)[C@@H]1C[C@H]([*:1])C(=O)[C@H]2[C@@]1(C)CC[C@H]1C(=O)O[C@H](c3ccoc3)C[C@]21C	[1*]O[Si](C)(C)C	CO[Si](C)(C)C	0	1	0	6	-0.012	0	0	9.23	123.172	104.224
230	CHEMBL191014	5.71	1930	C[C@@]12CC[C@H]3C(=O)O[C@@H](C[C@@]3([C@H]1C(=O)[C@H](C[C@H]2C(=O)OC)OC(=O)c4cccnc4)C)c5ccoc5	CC12CCC3C(=O)OC(CC3(C1C(=O)C(CC2C(=O)OC)OC(=O)c4cccnc4)C)c5ccoc5	CHEMBL191014	1	Kappa opioid receptor	P41145	36	COC(=O)[C@@H]1C[C@H]([*:1])C(=O)[C@H]2[C@@]1(C)CC[C@H]1C(=O)O[C@H](c3ccoc3)C[C@]21C	[1*]OC(=O)c1cccnc1	COC(=O)c1cccnc1	1	2	0	10	0.614	1	1	39.19	159.837	137.138
231	CHEMBL258754	5.7	2010	C[C@@]12CC[C@H]3C(=O)O[C@@H](C[C@@]3([C@H]1C(=O)[C@H](C[C@H]2C(=O)OC)OC(=O)C4CCCCC4)C)c5ccoc5	CC12CCC3C(=O)OC(CC3(C1C(=O)C(CC2C(=O)OC)OC(=O)C4CCCCC4)C)c5ccoc5	CHEMBL258754	1	Kappa opioid receptor	P41145	36	COC(=O)[C@@H]1C[C@H]([*:1])C(=O)[C@H]2[C@@]1(C)CC[C@H]1C(=O)O[C@H](c3ccoc3)C[C@]21C	[1*]OC(=O)C1CCCCC1	COC(=O)C1CCCCC1	0	1	0	10	1.862	1	1	26.3	165.962	142.198
232	CHEMBL2381595	5.64	2291	C[C@@]12CC[C@H]3C(=O)O[C@@H](C[C@@]3([C@H]1C(=O)[C@H](C[C@H]2C(=O)OC)OC(=O)c4ccccc4C(=O)O)C)c5ccoc5	CC12CCC3C(=O)OC(CC3(C1C(=O)C(CC2C(=O)OC)OC(=O)c4ccccc4C(=O)O)C)c5ccoc5	CHEMBL2381595	1	Kappa opioid receptor	P41145	39	COC(=O)[C@@H]1C[C@H]([*:1])C(=O)[C@H]2[C@@]1(C)CC[C@H]1C(=O)O[C@H](c3ccoc3)C[C@]21C	[1*]OC(=O)c1ccccc1C(=O)O	COC(=O)c1ccccc1C(=O)O	1	3	2	13	1.522	2	1	63.6	198.65	180.159
233	CHEMBL2381590	5.39	4070	C[C@@]12CC[C@H]3C(=O)O[C@@H](C[C@@]3([C@H]1C(=O)[C@H](C[C@H]2C(=O)OC)OC(=O)CCC(=O)O)C)c4ccoc4	CC12CCC3C(=O)OC(CC3(C1C(=O)C(CC2C(=O)OC)OC(=O)CCC(=O)O)C)c4ccoc4	CHEMBL2381590	1	Kappa opioid receptor	P41145	35	COC(=O)[C@@H]1C[C@H]([*:1])C(=O)[C@H]2[C@@]1(C)CC[C@H]1C(=O)O[C@H](c3ccoc3)C[C@]21C	[1*]OC(=O)CCC(=O)O	COC(=O)CCC(=O)O	0	3	2	9	-0.26	3	0	63.6	132.535	132.115
234	CHEMBL3219939	5.28	5261	CCO[C@@H](CBr)O[C@H]1C[C@H]([C@@]2(CC[C@H]3C(=O)O[C@@H](C[C@@]3([C@H]2C1=O)C)c4ccoc4)C)C(=O)OC	CCOC(CBr)OC1CC(C2(CCC3C(=O)OC(CC3(C2C1=O)C)c4ccoc4)C)C(=O)OC	CHEMBL3219939	1	Kappa opioid receptor	P41145	34	COC(=O)[C@@H]1C[C@H]([*:1])C(=O)[C@H]2[C@@]1(C)CC[C@H]1C(=O)O[C@H](c3ccoc3)C[C@]21C	[1*]O[C@H](CBr)OCC	CO[C@H](CBr)OCC	0	2	0	8	1.425	4	0	18.46	153.893	183.045
235	CHEMBL259658	5.13	7430	C[C@@]12CC[C@H]3C(=O)O[C@@H](C[C@@]3([C@H]1C(=O)[C@H](C[C@H]2C(=O)OC)NC(=O)c4ccccc4)C)c5ccoc5	CC12CCC3C(=O)OC(CC3(C1C(=O)C(CC2C(=O)OC)NC(=O)c4ccccc4)C)c5ccoc5	CHEMBL259658	1	Kappa opioid receptor	P41145	36	COC(=O)[C@@H]1C[C@H]([*:1])C(=O)[C@H]2[C@@]1(C)CC[C@H]1C(=O)O[C@H](c3ccoc3)C[C@]21C	[1*]NC(=O)c1ccccc1	CNC(=O)c1ccccc1	1	1	1	10	1.205	1	1	29.1	167.703	135.166

## Sheet: MMS07_tid-194-actives_232mms
	chembl-id	pot.(log,Ki)	pot.(nMol,Ki)	aromatic_smiles	non_stereo_aromatic_smieles	all-chembl-ids	no.-meas.	pref_name	accession	natoms	core	sub	sub_carbon_replacement	arorings	a_acc	a_don	a_heavy	logP(o/w)	RBC	rings	TPSA	vdw_vol	Weight
0	CHEMBL456064	10.7	0.02	CN(C)CCC1(CC1)c2ccc(cc2)N3CCc4c(n(nc4C(F)(F)F)c5ccc(cc5)OC)C3=O	CN(C)CCC1(CC1)c2ccc(cc2)N3CCc4c(n(nc4C(F)(F)F)c5ccc(cc5)OC)C3=O	CHEMBL456064	1	Coagulation factor X	P00742	36	COc1ccc(-n2nc(C(F)(F)F)c3c2C(=O)N(c2ccc([*:1])cc2)CC3)cc1	[1*]C1(CCN(C)C)CC1	CC1(CCN(C)C)CC1	0	1	0	9	1.827	3	1	3.24	163.172	127.231
1	CHEMBL540198	10.7	0.02	COc1ccc(cc1)n2c3c(c(n2)C(F)(F)F)CCN(C3=O)c4ccc(cc4)C5(CC5)CCN6CCCC6	COc1ccc(cc1)n2c3c(c(n2)C(F)(F)F)CCN(C3=O)c4ccc(cc4)C5(CC5)CCN6CCCC6	CHEMBL540198	1	Coagulation factor X	P00742	38	COc1ccc(-n2nc(C(F)(F)F)c3c2C(=O)N(c2ccc([*:1])cc2)CC3)cc1	[1*]C1(CCN2CCCC2)CC1	CC1(CCN2CCCC2)CC1	0	1	0	11	2.359	3	2	3.24	192.232	153.269
2	CHEMBL456498	10.68	0.021	COc1ccc(cc1)n2c3c(c(n2)C(F)(F)F)CCN(C3=O)c4ccc(cc4)C5(CC5)C6=NCCN6	COc1ccc(cc1)n2c3c(c(n2)C(F)(F)F)CCN(C3=O)c4ccc(cc4)C5(CC5)C6=NCCN6	CHEMBL456498	1	Coagulation factor X	P00742	36	COc1ccc(-n2nc(C(F)(F)F)c3c2C(=O)N(c2ccc([*:1])cc2)CC3)cc1	[1*]C1(C2=NCCN2)CC1	CC1(C2=NCCN2)CC1	0	1	1	9	0.282	1	2	24.39	146.503	124.187
3	CHEMBL461091	10.68	0.021	COc1ccc(cc1)n2c3c(c(n2)C(F)(F)F)CCN(C3=O)c4ccc(cc4)C5(CC5)CN6CCCC6	COc1ccc(cc1)n2c3c(c(n2)C(F)(F)F)CCN(C3=O)c4ccc(cc4)C5(CC5)CN6CCCC6	CHEMBL461091	2	Coagulation factor X	P00742	37	COc1ccc(-n2nc(C(F)(F)F)c3c2C(=O)N(c2ccc([*:1])cc2)CC3)cc1	[1*]C1(CN2CCCC2)CC1	CC1(CN2CCCC2)CC1	0	1	0	10	1.917	2	2	3.24	173.705	139.242
4	CHEMBL471550	10.6	0.025	Cc1nccn1CC2(CC2)c3ccc(cc3)N4CCc5c(n(nc5C(F)(F)F)c6ccc(cc6)OC)C4=O	Cc1nccn1CC2(CC2)c3ccc(cc3)N4CCc5c(n(nc5C(F)(F)F)c6ccc(cc6)OC)C4=O	CHEMBL471550	2	Coagulation factor X	P00742	38	COc1ccc(-n2nc(C(F)(F)F)c3c2C(=O)N(c2ccc([*:1])cc2)CC3)cc1	[1*]C1(Cn2ccnc2C)CC1	CC1(Cn2ccnc2C)CC1	1	1	0	11	1.582	2	2	17.82	186.108	150.225
5	CHEMBL461297	10.46	0.035	CN(C)CC1(CC1)c2ccc(cc2)N3CCc4c(n(nc4C(F)(F)F)c5ccc(cc5)OC)C3=O	CN(C)CC1(CC1)c2ccc(cc2)N3CCc4c(n(nc4C(F)(F)F)c5ccc(cc5)OC)C3=O	CHEMBL461297	2	Coagulation factor X	P00742	35	COc1ccc(-n2nc(C(F)(F)F)c3c2C(=O)N(c2ccc([*:1])cc2)CC3)cc1	[1*]C1(CN(C)C)CC1	CC1(CN(C)C)CC1	0	1	0	8	1.385	2	1	3.24	144.644	113.204
6	CHEMBL508428	10.42	0.038	COc1ccc(cc1)n2c3c(c(n2)C(F)(F)F)CCN(C3=O)c4ccc(cc4)C5(CC5)CN6CC[C@H](C6)O	COc1ccc(cc1)n2c3c(c(n2)C(F)(F)F)CCN(C3=O)c4ccc(cc4)C5(CC5)CN6CCC(C6)O	CHEMBL508428	1	Coagulation factor X	P00742	38	COc1ccc(-n2nc(C(F)(F)F)c3c2C(=O)N(c2ccc([*:1])cc2)CC3)cc1	[1*]C1(CN2CC[C@@H](O)C2)CC1	CC1(CN2CC[C@@H](O)C2)CC1	0	2	1	11	0.902	2	2	23.47	180.785	155.241
7	CHEMBL518648	10.38	0.042	CC(C)NCC1(CC1)c2ccc(cc2)N3CCc4c(n(nc4C(F)(F)F)c5ccc(cc5)OC)C3=O	CC(C)NCC1(CC1)c2ccc(cc2)N3CCc4c(n(nc4C(F)(F)F)c5ccc(cc5)OC)C3=O	CHEMBL518648	1	Coagulation factor X	P00742	36	COc1ccc(-n2nc(C(F)(F)F)c3c2C(=O)N(c2ccc([*:1])cc2)CC3)cc1	[1*]C1(CNC(C)C)CC1	CC1(CNC(C)C)CC1	0	1	1	9	1.92	3	1	12.03	160.623	127.231
8	CHEMBL513062	10.27	0.054	COc1ccc(cc1)n2c3c(c(n2)C(F)(F)F)CCN(C3=O)c4ccc(cc4)C5(CC5)CNc6nccs6	COc1ccc(cc1)n2c3c(c(n2)C(F)(F)F)CCN(C3=O)c4ccc(cc4)C5(CC5)CNc6nccs6	CHEMBL513062	1	Coagulation factor X	P00742	38	COc1ccc(-n2nc(C(F)(F)F)c3c2C(=O)N(c2ccc([*:1])cc2)CC3)cc1	[1*]C1(CNc2nccs2)CC1	CC1(CNc2nccs2)CC1	1	1	1	11	1.752	3	2	24.92	187.414	168.264
9	CHEMBL511486	10.26	0.055	CC(=O)N(C)CC1(CC1)c2ccc(cc2)N3CCc4c(n(nc4C(F)(F)F)c5ccc(cc5)OC)C3=O	CC(=O)N(C)CC1(CC1)c2ccc(cc2)N3CCc4c(n(nc4C(F)(F)F)c5ccc(cc5)OC)C3=O	CHEMBL511486	1	Coagulation factor X	P00742	37	COc1ccc(-n2nc(C(F)(F)F)c3c2C(=O)N(c2ccc([*:1])cc2)CC3)cc1	[1*]C1(CN(C)C(C)=O)CC1	CC1(CN(C)C(C)=O)CC1	0	1	0	10	0.958	2	1	20.31	170.252	141.214
10	CHEMBL471565	10.19	0.064	COc1ccc(cc1)n2c3c(c(n2)C(F)(F)F)CCN(C3=O)c4ccc(cc4)C5(CC5)CN6CCOCC6	COc1ccc(cc1)n2c3c(c(n2)C(F)(F)F)CCN(C3=O)c4ccc(cc4)C5(CC5)CN6CCOCC6	CHEMBL471565	2	Coagulation factor X	P00742	38	COc1ccc(-n2nc(C(F)(F)F)c3c2C(=O)N(c2ccc([*:1])cc2)CC3)cc1	[1*]C1(CN2CCOCC2)CC1	CC1(CN2CCOCC2)CC1	0	2	0	11	0.951	2	2	12.47	184.366	155.241
11	CHEMBL471734	10.13	0.074	CN(CC1(CC1)c2ccc(cc2)N3CCc4c(n(nc4C(F)(F)F)c5ccc(cc5)OC)C3=O)S(=O)(=O)C	CN(CC1(CC1)c2ccc(cc2)N3CCc4c(n(nc4C(F)(F)F)c5ccc(cc5)OC)C3=O)S(=O)(=O)C	CHEMBL471734	1	Coagulation factor X	P00742	38	COc1ccc(-n2nc(C(F)(F)F)c3c2C(=O)N(c2ccc([*:1])cc2)CC3)cc1	[1*]C1(CN(C)S(C)(=O)=O)CC1	CC1(CN(C)S(C)(=O)=O)CC1	0	2	0	11	0.216	3	1	37.38	183.296	177.268
12	CHEMBL468782	10.07	0.085	CN(C)C1(CC1)c2ccc(cc2)N3CCc4c(n(nc4C(F)(F)F)c5ccc(cc5)OC)C3=O	CN(C)C1(CC1)c2ccc(cc2)N3CCc4c(n(nc4C(F)(F)F)c5ccc(cc5)OC)C3=O	CHEMBL468782	1	Coagulation factor X	P00742	34	COc1ccc(-n2nc(C(F)(F)F)c3c2C(=O)N(c2ccc([*:1])cc2)CC3)cc1	[1*]C1(N(C)C)CC1	CC1(N(C)C)CC1	0	1	0	7	1.227	1	1	3.24	126.117	99.177
13	CHEMBL461090	9.92	0.12	COc1ccc(cc1)n2c3c(c(n2)C(F)(F)F)CCN(C3=O)c4ccc(cc4)C5(CC5)CNC6CCCC6	COc1ccc(cc1)n2c3c(c(n2)C(F)(F)F)CCN(C3=O)c4ccc(cc4)C5(CC5)CNC6CCCC6	CHEMBL461090	1	Coagulation factor X	P00742	38	COc1ccc(-n2nc(C(F)(F)F)c3c2C(=O)N(c2ccc([*:1])cc2)CC3)cc1	[1*]C1(CNC2CCCC2)CC1	CC1(CNC2CCCC2)CC1	0	1	1	11	2.654	3	2	12.03	189.683	153.269
14	CHEMBL468783	9.92	0.12	CN(CCO)C1(CC1)c2ccc(cc2)N3CCc4c(n(nc4C(F)(F)F)c5ccc(cc5)OC)C3=O	CN(CCO)C1(CC1)c2ccc(cc2)N3CCc4c(n(nc4C(F)(F)F)c5ccc(cc5)OC)C3=O	CHEMBL468783	1	Coagulation factor X	P00742	36	COc1ccc(-n2nc(C(F)(F)F)c3c2C(=O)N(c2ccc([*:1])cc2)CC3)cc1	[1*]C1(N(C)CCO)CC1	CC1(N(C)CCO)CC1	0	2	1	9	0.533	3	1	23.47	151.725	129.203
15	CHEMBL517711	9.85	0.14	CCNC(=O)N(C)CC1(CC1)c2ccc(cc2)N3CCc4c(n(nc4C(F)(F)F)c5ccc(cc5)OC)C3=O	CCNC(=O)N(C)CC1(CC1)c2ccc(cc2)N3CCc4c(n(nc4C(F)(F)F)c5ccc(cc5)OC)C3=O	CHEMBL517711	1	Coagulation factor X	P00742	39	COc1ccc(-n2nc(C(F)(F)F)c3c2C(=O)N(c2ccc([*:1])cc2)CC3)cc1	[1*]C1(CN(C)C(=O)NCC)CC1	CC1(CN(C)C(=O)NCC)CC1	0	1	1	12	0.943	3	1	32.34	201.183	170.256
16	CHEMBL479925	9.85	0.14	COc1ccc(cc1)n2c3c(c(n2)C(F)(F)F)CCN(C3=O)c4ccc(cc4)C5(CC5)CN6CCC(CC6)O	COc1ccc(cc1)n2c3c(c(n2)C(F)(F)F)CCN(C3=O)c4ccc(cc4)C5(CC5)CN6CCC(CC6)O	CHEMBL479925	1	Coagulation factor X	P00742	39	COc1ccc(-n2nc(C(F)(F)F)c3c2C(=O)N(c2ccc([*:1])cc2)CC3)cc1	[1*]C1(CN2CCC(O)CC2)CC1	CC1(CN2CCC(O)CC2)CC1	0	2	1	12	1.344	2	2	23.47	199.313	169.268
17	CHEMBL512288	9.85	0.14	CN(CC(=O)N)C1(CC1)c2ccc(cc2)N3CCc4c(n(nc4C(F)(F)F)c5ccc(cc5)OC)C3=O	CN(CC(=O)N)C1(CC1)c2ccc(cc2)N3CCc4c(n(nc4C(F)(F)F)c5ccc(cc5)OC)C3=O	CHEMBL512288	1	Coagulation factor X	P00742	37	COc1ccc(-n2nc(C(F)(F)F)c3c2C(=O)N(c2ccc([*:1])cc2)CC3)cc1	[1*]C1(N(C)CC(N)=O)CC1	CC1(N(C)CC(N)=O)CC1	0	2	1	10	-0.002	3	1	46.33	161.578	142.202
18	CHEMBL518401	9.8	0.16	CNC1(CC1)c2ccc(cc2)N3CCc4c(n(nc4C(F)(F)F)c5ccc(cc5)OC)C3=O	CNC1(CC1)c2ccc(cc2)N3CCc4c(n(nc4C(F)(F)F)c5ccc(cc5)OC)C3=O	CHEMBL518401	1	Coagulation factor X	P00742	33	COc1ccc(-n2nc(C(F)(F)F)c3c2C(=O)N(c2ccc([*:1])cc2)CC3)cc1	[1*]C1(NC)CC1	CC1(NC)CC1	0	1	1	6	0.959	1	1	12.03	105.04	85.15
19	CHEMBL516297	9.8	0.16	CN1CCN=C1C2(CC2)c3ccc(cc3)N4CCc5c(n(nc5C(F)(F)F)c6ccc(cc6)OC)C4=O	CN1CCN=C1C2(CC2)c3ccc(cc3)N4CCc5c(n(nc5C(F)(F)F)c6ccc(cc6)OC)C4=O	CHEMBL516297	1	Coagulation factor X	P00742	37	COc1ccc(-n2nc(C(F)(F)F)c3c2C(=O)N(c2ccc([*:1])cc2)CC3)cc1	[1*]C1(C2=NCCN2C)CC1	CC1(C2=NCCN2C)CC1	0	1	0	10	0.55	1	2	15.6	167.58	138.214
20	CHEMBL460884	9.74	0.18	CNCC1(CC1)c2ccc(cc2)N3CCc4c(n(nc4C(F)(F)F)c5ccc(cc5)OC)C3=O	CNCC1(CC1)c2ccc(cc2)N3CCc4c(n(nc4C(F)(F)F)c5ccc(cc5)OC)C3=O	CHEMBL460884	2	Coagulation factor X	P00742	34	COc1ccc(-n2nc(C(F)(F)F)c3c2C(=O)N(c2ccc([*:1])cc2)CC3)cc1	[1*]C1(CNC)CC1	CC1(CNC)CC1	0	1	1	7	1.117	2	1	12.03	123.568	99.177
21	CHEMBL221913	9.72	0.189499	COc1ccc(cc1)n2c3c(c(n2)C(F)(F)F)CCN(C3=O)c4ccc(cc4)c5ccccc5S(=O)(=O)C	COc1ccc(cc1)n2c3c(c(n2)C(F)(F)F)CCN(C3=O)c4ccc(cc4)c5ccccc5S(=O)(=O)C	CHEMBL221913	2	Coagulation factor X	P00742	38	COc1ccc(-n2nc(C(F)(F)F)c3c2C(=O)N(c2ccc([*:1])cc2)CC3)cc1	[1*]c1ccccc1S(C)(=O)=O	Cc1ccccc1S(C)(=O)=O	1	2	0	11	1.4	1	1	34.14	187.31	170.232
22	CHEMBL465584	9.68	0.21	COc1ccc(cc1)n2c3c(c(n2)C(F)(F)F)CCN(C3=O)c4ccc(cc4)C5(CC5)CCN6CCOCC6	COc1ccc(cc1)n2c3c(c(n2)C(F)(F)F)CCN(C3=O)c4ccc(cc4)C5(CC5)CCN6CCOCC6	CHEMBL465584	1	Coagulation factor X	P00742	39	COc1ccc(-n2nc(C(F)(F)F)c3c2C(=O)N(c2ccc([*:1])cc2)CC3)cc1	[1*]C1(CCN2CCOCC2)CC1	CC1(CCN2CCOCC2)CC1	0	2	0	12	1.393	3	2	12.47	202.894	169.268
23	CHEMBL392526	9.64	0.23	COc1ccc(cc1)n2c3c(c(n2)C(F)(F)F)CCN(C3=O)c4ccc(cc4)N5CCCCC5=O	COc1ccc(cc1)n2c3c(c(n2)C(F)(F)F)CCN(C3=O)c4ccc(cc4)N5CCCCC5=O	CHEMBL392526	1	Coagulation factor X	P00742	35	COc1ccc(-n2nc(C(F)(F)F)c3c2C(=O)N(c2ccc([*:1])cc2)CC3)cc1	[1*]N1CCCCC1=O	CN1CCCCC1=O	0	1	0	8	0.234	0	1	20.31	133.197	113.16
24	CHEMBL459849	9.55	0.28	CNCc1ccccc1c2ccc(cc2)N3CCc4c(n(nc4C(F)(F)F)c5ccc(cc5)OC)C3=O	CNCc1ccccc1c2ccc(cc2)N3CCc4c(n(nc4C(F)(F)F)c5ccc(cc5)OC)C3=O	CHEMBL459849	1	Coagulation factor X	P00742	37	COc1ccc(-n2nc(C(F)(F)F)c3c2C(=O)N(c2ccc([*:1])cc2)CC3)cc1	[1*]c1ccccc1CNC	Cc1ccccc1CNC	1	1	1	10	1.983	2	1	12.03	179.15	135.21
25	CHEMBL457549	9.49	0.32	COc1ccc(cc1)n2c3c(c(n2)C(F)(F)F)CCN(C3=O)c4ccc(cc4)C5(CC5)CS(=O)(=O)C	COc1ccc(cc1)n2c3c(c(n2)C(F)(F)F)CCN(C3=O)c4ccc(cc4)C5(CC5)CS(=O)(=O)C	CHEMBL457549	1	Coagulation factor X	P00742	36	COc1ccc(-n2nc(C(F)(F)F)c3c2C(=O)N(c2ccc([*:1])cc2)CC3)cc1	[1*]C1(CS(C)(=O)=O)CC1	CC1(CS(C)(=O)=O)CC1	0	2	0	9	0.668	2	1	34.14	150.255	148.226
26	CHEMBL218525	9.49	0.324037	CN(C)Cc1ccccc1c2ccc(cc2)N3CCc4c(n(nc4C(F)(F)F)c5ccc(cc5)OC)C3=O	CN(C)Cc1ccccc1c2ccc(cc2)N3CCc4c(n(nc4C(F)(F)F)c5ccc(cc5)OC)C3=O	CHEMBL218525	2	Coagulation factor X	P00742	38	COc1ccc(-n2nc(C(F)(F)F)c3c2C(=O)N(c2ccc([*:1])cc2)CC3)cc1	[1*]c1ccccc1CN(C)C	Cc1ccccc1CN(C)C	1	1	0	11	2.251	2	1	3.24	200.227	149.237
27	CHEMBL235907	9.33	0.47	COc1ccc(cc1)n2c3c(c(n2)C(F)(F)F)CCN(C3=O)c4ccc(cc4)N5CCCCCC5=O	COc1ccc(cc1)n2c3c(c(n2)C(F)(F)F)CCN(C3=O)c4ccc(cc4)N5CCCCCC5=O	CHEMBL235907	1	Coagulation factor X	P00742	36	COc1ccc(-n2nc(C(F)(F)F)c3c2C(=O)N(c2ccc([*:1])cc2)CC3)cc1	[1*]N1CCCCCC1=O	CN1CCCCCC1=O	0	1	0	9	0.676	0	1	20.31	151.725	127.187
28	CHEMBL221296	9.33	0.470219	COc1ccc(cc1)n2c3c(c(n2)C(F)(F)F)CCN(C3=O)c4ccc(cc4)c5ccccc5CN6CC[C@H](C6)O	COc1ccc(cc1)n2c3c(c(n2)C(F)(F)F)CCN(C3=O)c4ccc(cc4)c5ccccc5CN6CCC(C6)O	CHEMBL221296	3	Coagulation factor X	P00742	41	COc1ccc(-n2nc(C(F)(F)F)c3c2C(=O)N(c2ccc([*:1])cc2)CC3)cc1	[1*]c1ccccc1CN1CC[C@@H](O)C1	Cc1ccccc1CN1CC[C@@H](O)C1	1	2	1	14	1.768	2	2	23.47	236.368	191.274
29	CHEMBL235694	9.3	0.5	CC(=O)N(C)c1ccc(cc1)N2CCc3c(n(nc3C(F)(F)F)c4ccc(cc4)OC)C2=O	CC(=O)N(C)c1ccc(cc1)N2CCc3c(n(nc3C(F)(F)F)c4ccc(cc4)OC)C2=O	CHEMBL235694	1	Coagulation factor X	P00742	33	COc1ccc(-n2nc(C(F)(F)F)c3c2C(=O)N(c2ccc([*:1])cc2)CC3)cc1	[1*]N(C)C(C)=O	CN(C)C(C)=O	0	1	0	6	-0.26	0	0	20.31	104.137	87.122
30	CHEMBL462710	9.26	0.55	CNCCC1(CC1)c2ccc(cc2)N3CCc4c(n(nc4C(F)(F)F)c5ccc(cc5)OC)C3=O	CNCCC1(CC1)c2ccc(cc2)N3CCc4c(n(nc4C(F)(F)F)c5ccc(cc5)OC)C3=O	CHEMBL462710	1	Coagulation factor X	P00742	35	COc1ccc(-n2nc(C(F)(F)F)c3c2C(=O)N(c2ccc([*:1])cc2)CC3)cc1	[1*]C1(CCNC)CC1	CC1(CCNC)CC1	0	1	1	8	1.559	3	1	12.03	142.095	113.204
31	CHEMBL517263	9.24	0.57	COc1ccc(cc1)n2c3c(c(n2)C(F)(F)F)CCN(C3=O)c4ccc(cc4)C5(CC5)CN	COc1ccc(cc1)n2c3c(c(n2)C(F)(F)F)CCN(C3=O)c4ccc(cc4)C5(CC5)CN	CHEMBL517263	1	Coagulation factor X	P00742	33	COc1ccc(-n2nc(C(F)(F)F)c3c2C(=O)N(c2ccc([*:1])cc2)CC3)cc1	[1*]C1(CN)CC1	CC1(CN)CC1	0	1	1	6	0.592	1	1	26.02	102.491	85.15
32	CHEMBL467576	9.23	0.59	COc1ccc(cc1)n2c3c(c(n2)C(F)(F)F)CCN(C3=O)c4ccc(cc4)C5(CC5)CC(=O)N	COc1ccc(cc1)n2c3c(c(n2)C(F)(F)F)CCN(C3=O)c4ccc(cc4)C5(CC5)CC(=O)N	CHEMBL467576	1	Coagulation factor X	P00742	35	COc1ccc(-n2nc(C(F)(F)F)c3c2C(=O)N(c2ccc([*:1])cc2)CC3)cc1	[1*]C1(CC(N)=O)CC1	CC1(CC(N)=O)CC1	0	1	1	8	0.367	2	1	43.09	128.099	113.16
33	CHEMBL515847	9.11	0.78	COc1ccc(cc1)n2c3c(c(n2)C(F)(F)F)CCN(C3=O)c4ccc(cc4)C5(CC5)N	COc1ccc(cc1)n2c3c(c(n2)C(F)(F)F)CCN(C3=O)c4ccc(cc4)C5(CC5)N	CHEMBL515847	1	Coagulation factor X	P00742	32	COc1ccc(-n2nc(C(F)(F)F)c3c2C(=O)N(c2ccc([*:1])cc2)CC3)cc1	[1*]C1(N)CC1	CC1(N)CC1	0	1	1	5	0.434	0	1	26.02	83.9634	71.123
34	CHEMBL515383	9	1	CC(=O)C1(CC1)c2ccc(cc2)N3CCc4c(n(nc4C(F)(F)F)c5ccc(cc5)OC)C3=O	CC(=O)C1(CC1)c2ccc(cc2)N3CCc4c(n(nc4C(F)(F)F)c5ccc(cc5)OC)C3=O	CHEMBL515383	1	Coagulation factor X	P00742	34	COc1ccc(-n2nc(C(F)(F)F)c3c2C(=O)N(c2ccc([*:1])cc2)CC3)cc1	[1*]C1(C(C)=O)CC1	CC1(C(C)=O)CC1	0	1	0	7	0.804	1	1	17.07	118.245	98.145
35	CHEMBL459102	8.96	1.1	CC1(COC(=N1)C2(CC2)c3ccc(cc3)N4CCc5c(n(nc5C(F)(F)F)c6ccc(cc6)OC)C4=O)C	CC1(COC(=N1)C2(CC2)c3ccc(cc3)N4CCc5c(n(nc5C(F)(F)F)c6ccc(cc6)OC)C4=O)C	CHEMBL459102	1	Coagulation factor X	P00742	38	COc1ccc(-n2nc(C(F)(F)F)c3c2C(=O)N(c2ccc([*:1])cc2)CC3)cc1	[1*]C1(C2=NC(C)(C)CO2)CC1	CC1(C2=NC(C)(C)CO2)CC1	0	1	0	11	1.46	1	2	21.59	181.817	153.225
36	CHEMBL515066	8.96	1.1	COc1ccc(cc1)n2c3c(c(n2)C(F)(F)F)CCN(C3=O)c4ccc(cc4)C5(CC5)c6[nH]ccn6	COc1ccc(cc1)n2c3c(c(n2)C(F)(F)F)CCN(C3=O)c4ccc(cc4)C5(CC5)c6[nH]ccn6	CHEMBL515066	1	Coagulation factor X	P00742	36	COc1ccc(-n2nc(C(F)(F)F)c3c2C(=O)N(c2ccc([*:1])cc2)CC3)cc1	[1*]C1(c2ncc[nH]2)CC1	CC1(c2ncc[nH]2)CC1	1	2	2	9	0.516	1	2	28.68	146.503	122.171
37	CHEMBL459430	8.85	1.4	CC(C)NCc1ccccc1c2ccc(cc2)N3CCc4c(n(nc4C(F)(F)F)c5ccc(cc5)OC)C3=O	CC(C)NCc1ccccc1c2ccc(cc2)N3CCc4c(n(nc4C(F)(F)F)c5ccc(cc5)OC)C3=O	CHEMBL459430	1	Coagulation factor X	P00742	39	COc1ccc(-n2nc(C(F)(F)F)c3c2C(=O)N(c2ccc([*:1])cc2)CC3)cc1	[1*]c1ccccc1CNC(C)C	Cc1ccccc1CNC(C)C	1	1	1	12	2.786	3	1	12.03	216.205	163.264
38	CHEMBL462293	8.82	1.5	CC(=O)N(C)C1(CC1)c2ccc(cc2)N3CCc4c(n(nc4C(F)(F)F)c5ccc(cc5)OC)C3=O	CC(=O)N(C)C1(CC1)c2ccc(cc2)N3CCc4c(n(nc4C(F)(F)F)c5ccc(cc5)OC)C3=O	CHEMBL462293	1	Coagulation factor X	P00742	36	COc1ccc(-n2nc(C(F)(F)F)c3c2C(=O)N(c2ccc([*:1])cc2)CC3)cc1	[1*]C1(N(C)C(C)=O)CC1	CC1(N(C)C(C)=O)CC1	0	1	0	9	0.8	1	1	20.31	151.725	127.187
39	CHEMBL452535	8.8	1.6	COCC1(CC1)c2ccc(cc2)N3CCc4c(n(nc4C(F)(F)F)c5ccc(cc5)OC)C3=O	COCC1(CC1)c2ccc(cc2)N3CCc4c(n(nc4C(F)(F)F)c5ccc(cc5)OC)C3=O	CHEMBL452535	1	Coagulation factor X	P00742	34	COc1ccc(-n2nc(C(F)(F)F)c3c2C(=O)N(c2ccc([*:1])cc2)CC3)cc1	[1*]C1(COC)CC1	CC1(COC)CC1	0	1	0	7	1.426	2	1	9.23	121.826	100.161
40	CHEMBL452793	8.77	1.68819	COc1ccc(cc1)n2c3c(c(n2)C(F)(F)F)CCN(C3=O)c4ccc(cc4)C5(CC5)C(=O)OC	COc1ccc(cc1)n2c3c(c(n2)C(F)(F)F)CCN(C3=O)c4ccc(cc4)C5(CC5)C(=O)OC	CHEMBL452793	2	Coagulation factor X	P00742	35	COc1ccc(-n2nc(C(F)(F)F)c3c2C(=O)N(c2ccc([*:1])cc2)CC3)cc1	[1*]C1(C(=O)OC)CC1	CC1(C(=O)OC)CC1	0	1	0	8	0.892	1	1	26.3	128.907	114.144
41	CHEMBL460056	8.74	1.8	COc1ccc(cc1)n2c3c(c(n2)C(F)(F)F)CCN(C3=O)c4ccc(cc4)C5(CC5)C(=O)Nc6nncs6	COc1ccc(cc1)n2c3c(c(n2)C(F)(F)F)CCN(C3=O)c4ccc(cc4)C5(CC5)C(=O)Nc6nncs6	CHEMBL460056	1	Coagulation factor X	P00742	39	COc1ccc(-n2nc(C(F)(F)F)c3c2C(=O)N(c2ccc([*:1])cc2)CC3)cc1	[1*]C1(C(=O)Nc2nncs2)CC1	CC1(C(=O)Nc2nncs2)CC1	1	3	1	12	0.82	2	2	54.88	187.558	183.235
42	CHEMBL508927	8.74	1.8	COc1ccc(cc1)n2c3c(c(n2)C(F)(F)F)CCN(C3=O)c4ccc(cc4)C5(CC5)C#N	COc1ccc(cc1)n2c3c(c(n2)C(F)(F)F)CCN(C3=O)c4ccc(cc4)C5(CC5)C#N	CHEMBL508927	1	Coagulation factor X	P00742	33	COc1ccc(-n2nc(C(F)(F)F)c3c2C(=O)N(c2ccc([*:1])cc2)CC3)cc1	[1*]C1(C#N)CC1	CC1(C#N)CC1	0	1	0	6	0.611	0	1	23.79	102.491	81.118
43	CHEMBL235906	8.68	2.1	COc1ccc(cc1)n2c3c(c(n2)C(F)(F)F)CCN(C3=O)c4ccc(cc4)N5CCCCC5	COc1ccc(cc1)n2c3c(c(n2)C(F)(F)F)CCN(C3=O)c4ccc(cc4)N5CCCCC5	CHEMBL235906	1	Coagulation factor X	P00742	34	COc1ccc(-n2nc(C(F)(F)F)c3c2C(=O)N(c2ccc([*:1])cc2)CC3)cc1	[1*]N1CCCCC1	CN1CCCCC1	0	1	0	7	1.141	0	1	3.24	126.117	99.177
44	CHEMBL511082	8.62	2.4	COc1ccc(cc1)n2c3c(c(n2)C(F)(F)F)CCN(C3=O)c4ccc(cc4)C5(CC5)CO	COc1ccc(cc1)n2c3c(c(n2)C(F)(F)F)CCN(C3=O)c4ccc(cc4)C5(CC5)CO	CHEMBL511082	1	Coagulation factor X	P00742	33	COc1ccc(-n2nc(C(F)(F)F)c3c2C(=O)N(c2ccc([*:1])cc2)CC3)cc1	[1*]C1(CO)CC1	CC1(CO)CC1	0	1	1	6	0.814	1	1	20.23	99.7179	86.134
45	CHEMBL456932	8.6	2.5	COc1ccc(cc1)n2c3c(c(n2)C(F)(F)F)CCN(C3=O)c4ccc(cc4)C5(CC5)C6=NCCO6	COc1ccc(cc1)n2c3c(c(n2)C(F)(F)F)CCN(C3=O)c4ccc(cc4)C5(CC5)C6=NCCO6	CHEMBL456932	1	Coagulation factor X	P00742	36	COc1ccc(-n2nc(C(F)(F)F)c3c2C(=O)N(c2ccc([*:1])cc2)CC3)cc1	[1*]C1(C2=NCCO2)CC1	CC1(C2=NCCO2)CC1	0	1	0	9	0.591	1	2	21.59	144.762	125.171
46	CHEMBL463521	8.54	2.9	CN(C1(CC1)c2ccc(cc2)N3CCc4c(n(nc4C(F)(F)F)c5ccc(cc5)OC)C3=O)S(=O)(=O)C	CN(C1(CC1)c2ccc(cc2)N3CCc4c(n(nc4C(F)(F)F)c5ccc(cc5)OC)C3=O)S(=O)(=O)C	CHEMBL463521	1	Coagulation factor X	P00742	37	COc1ccc(-n2nc(C(F)(F)F)c3c2C(=O)N(c2ccc([*:1])cc2)CC3)cc1	[1*]C1(N(C)S(C)(=O)=O)CC1	CC1(N(C)S(C)(=O)=O)CC1	0	2	0	10	0.058	2	1	37.38	164.769	163.241
47	CHEMBL460681	8.52	3	COc1ccc(cc1)n2c3c(c(n2)C(F)(F)F)CCN(C3=O)c4ccc(cc4)C5(CC5)C(=O)Nc6[nH]nnn6	COc1ccc(cc1)n2c3c(c(n2)C(F)(F)F)CCN(C3=O)c4ccc(cc4)C5(CC5)C(=O)Nc6[nH]nnn6	CHEMBL460681	1	Coagulation factor X	P00742	39	COc1ccc(-n2nc(C(F)(F)F)c3c2C(=O)N(c2ccc([*:1])cc2)CC3)cc1	[1*]C1(C(=O)Nc2nnn[nH]2)CC1	CC1(C(=O)Nc2nnn[nH]2)CC1	1	5	4	12	-0.522	2	2	83.56	169.829	167.172
48	CHEMBL462084	8.52	3	COc1ccc(cc1)n2c3c(c(n2)C(F)(F)F)CCN(C3=O)c4ccc(cc4)C5(CC5)NS(=O)(=O)C	COc1ccc(cc1)n2c3c(c(n2)C(F)(F)F)CCN(C3=O)c4ccc(cc4)C5(CC5)NS(=O)(=O)C	CHEMBL462084	1	Coagulation factor X	P00742	36	COc1ccc(-n2nc(C(F)(F)F)c3c2C(=O)N(c2ccc([*:1])cc2)CC3)cc1	[1*]C1(NS(C)(=O)=O)CC1	CC1(NS(C)(=O)=O)CC1	0	2	1	9	0.407	2	1	46.17	143.692	149.214
49	CHEMBL507737	8.48	3.3	COc1ccc(cc1)n2c3c(c(n2)C(F)(F)F)CCN(C3=O)c4ccc(cc4)C5(CC5)C(=O)N	COc1ccc(cc1)n2c3c(c(n2)C(F)(F)F)CCN(C3=O)c4ccc(cc4)C5(CC5)C(=O)N	CHEMBL507737	1	Coagulation factor X	P00742	34	COc1ccc(-n2nc(C(F)(F)F)c3c2C(=O)N(c2ccc([*:1])cc2)CC3)cc1	[1*]C1(C(N)=O)CC1	CC1(C(N)=O)CC1	0	1	1	7	-0.106	1	1	43.09	109.571	99.133
50	CHEMBL456931	8.31	4.9	COc1ccc(cc1)n2c3c(c(n2)C(F)(F)F)CCN(C3=O)c4ccc(cc4)C5(CC5)C6=NCCN6S(=O)(=O)C	COc1ccc(cc1)n2c3c(c(n2)C(F)(F)F)CCN(C3=O)c4ccc(cc4)C5(CC5)C6=NCCN6S(=O)(=O)C	CHEMBL456931	1	Coagulation factor X	P00742	40	COc1ccc(-n2nc(C(F)(F)F)c3c2C(=O)N(c2ccc([*:1])cc2)CC3)cc1	[1*]C1(C2=NCCN2S(C)(=O)=O)CC1	CC1(C2=NCCN2S(C)(=O)=O)CC1	0	3	0	13	-0.619	2	2	49.74	206.232	202.278
51	CHEMBL517714	8.29	5.1	CC(=O)NC1(CC1)c2ccc(cc2)N3CCc4c(n(nc4C(F)(F)F)c5ccc(cc5)OC)C3=O	CC(=O)NC1(CC1)c2ccc(cc2)N3CCc4c(n(nc4C(F)(F)F)c5ccc(cc5)OC)C3=O	CHEMBL517714	1	Coagulation factor X	P00742	35	COc1ccc(-n2nc(C(F)(F)F)c3c2C(=O)N(c2ccc([*:1])cc2)CC3)cc1	[1*]C1(NC(C)=O)CC1	CC1(NC(C)=O)CC1	0	1	1	8	0.603	1	1	29.1	130.648	113.16
52	CHEMBL452802	8.24	5.8	CN(C)C(=O)C1(CC1)c2ccc(cc2)N3CCc4c(n(nc4C(F)(F)F)c5ccc(cc5)OC)C3=O	CN(C)C(=O)C1(CC1)c2ccc(cc2)N3CCc4c(n(nc4C(F)(F)F)c5ccc(cc5)OC)C3=O	CHEMBL452802	1	Coagulation factor X	P00742	36	COc1ccc(-n2nc(C(F)(F)F)c3c2C(=O)N(c2ccc([*:1])cc2)CC3)cc1	[1*]C1(C(=O)N(C)C)CC1	CC1(C(=O)N(C)C)CC1	0	1	0	9	0.447	1	1	20.31	151.725	127.187
53	CHEMBL458426	8.19	6.4	Cn1ccnc1C2(CC2)c3ccc(cc3)N4CCc5c(n(nc5C(F)(F)F)c6ccc(cc6)OC)C4=O	Cn1ccnc1C2(CC2)c3ccc(cc3)N4CCc5c(n(nc5C(F)(F)F)c6ccc(cc6)OC)C4=O	CHEMBL458426	1	Coagulation factor X	P00742	37	COc1ccc(-n2nc(C(F)(F)F)c3c2C(=O)N(c2ccc([*:1])cc2)CC3)cc1	[1*]C1(c2nccn2C)CC1	CC1(c2nccn2C)CC1	1	1	0	10	1.071	1	2	17.82	167.58	136.198
54	CHEMBL465794	8.12	7.6	COc1ccc(cc1)n2c3c(c(n2)C(F)(F)F)CCN(C3=O)c4ccc(cc4)C5(CC5)N6CCCC6=O	COc1ccc(cc1)n2c3c(c(n2)C(F)(F)F)CCN(C3=O)c4ccc(cc4)C5(CC5)N6CCCC6=O	CHEMBL465794	1	Coagulation factor X	P00742	37	COc1ccc(-n2nc(C(F)(F)F)c3c2C(=O)N(c2ccc([*:1])cc2)CC3)cc1	[1*]C1(N2CCCC2=O)CC1	CC1(N2CCCC2=O)CC1	0	1	0	10	0.852	1	2	20.31	162.258	139.198
55	CHEMBL517748	7.96	11	COc1ccc(cc1)n2c3c(c(n2)C(F)(F)F)CCN(C3=O)c4ccc(cc4)C5(CC5)NC(=O)OC	COc1ccc(cc1)n2c3c(c(n2)C(F)(F)F)CCN(C3=O)c4ccc(cc4)C5(CC5)NC(=O)OC	CHEMBL517748	1	Coagulation factor X	P00742	36	COc1ccc(-n2nc(C(F)(F)F)c3c2C(=O)N(c2ccc([*:1])cc2)CC3)cc1	[1*]C1(NC(=O)OC)CC1	CC1(NC(=O)OC)CC1	0	1	1	9	0.889	1	1	38.33	141.31	129.159
56	CHEMBL516512	7.7	20	COc1ccc(cc1)n2c3c(c(n2)C(F)(F)F)CCN(C3=O)c4ccc(cc4)C5(CC5)N6CCCCC6=O	COc1ccc(cc1)n2c3c(c(n2)C(F)(F)F)CCN(C3=O)c4ccc(cc4)C5(CC5)N6CCCCC6=O	CHEMBL516512	1	Coagulation factor X	P00742	38	COc1ccc(-n2nc(C(F)(F)F)c3c2C(=O)N(c2ccc([*:1])cc2)CC3)cc1	[1*]C1(N2CCCCC2=O)CC1	CC1(N2CCCCC2=O)CC1	0	1	0	11	1.294	1	2	20.31	180.785	153.225
57	CHEMBL510344	7.52	30	COc1ccc(cc1)n2c3c(c(n2)C(F)(F)F)CCN(C3=O)c4ccc(cc4)C5(CC5)C(=O)NC6CCCC6	COc1ccc(cc1)n2c3c(c(n2)C(F)(F)F)CCN(C3=O)c4ccc(cc4)C5(CC5)C(=O)NC6CCCC6	CHEMBL510344	1	Coagulation factor X	P00742	39	COc1ccc(-n2nc(C(F)(F)F)c3c2C(=O)N(c2ccc([*:1])cc2)CC3)cc1	[1*]C1(C(=O)NC2CCCC2)CC1	CC1(C(=O)NC2CCCC2)CC1	0	1	1	12	1.787	2	2	29.1	196.764	167.252
58	CHEMBL460055	7.27	54	COc1ccc(cc1)n2c3c(c(n2)C(F)(F)F)CCN(C3=O)c4ccc(cc4)C5(CC5)C(=O)N6CCC(CC6)O	COc1ccc(cc1)n2c3c(c(n2)C(F)(F)F)CCN(C3=O)c4ccc(cc4)C5(CC5)C(=O)N6CCC(CC6)O	CHEMBL460055	1	Coagulation factor X	P00742	40	COc1ccc(-n2nc(C(F)(F)F)c3c2C(=O)N(c2ccc([*:1])cc2)CC3)cc1	[1*]C1(C(=O)N2CCC(O)CC2)CC1	CC1(C(=O)N2CCC(O)CC2)CC1	0	2	1	13	0.406	1	2	40.54	206.393	183.251
59	CHEMBL459854	6.77	169	COc1ccc(cc1)n2c3c(c(n2)C(F)(F)F)CCN(C3=O)c4ccc(cc4)C5(CC5)C(=O)N6CCCC6	COc1ccc(cc1)n2c3c(c(n2)C(F)(F)F)CCN(C3=O)c4ccc(cc4)C5(CC5)C(=O)N6CCCC6	CHEMBL459854	1	Coagulation factor X	P00742	38	COc1ccc(-n2nc(C(F)(F)F)c3c2C(=O)N(c2ccc([*:1])cc2)CC3)cc1	[1*]C1(C(=O)N2CCCC2)CC1	CC1(C(=O)N2CCCC2)CC1	0	1	0	11	0.979	1	2	20.31	180.785	153.225
60	CHEMBL428199	6.72	189.514	CC(=O)Nc1ccc(cc1)N2CCc3c(n(nc3C(F)(F)F)c4ccc(cc4)OC)C2=O	CC(=O)Nc1ccc(cc1)N2CCc3c(n(nc3C(F)(F)F)c4ccc(cc4)OC)C2=O	CHEMBL428199	2	Coagulation factor X	P00742	32	COc1ccc(-n2nc(C(F)(F)F)c3c2C(=O)N(c2ccc([*:1])cc2)CC3)cc1	[1*]NC(C)=O	CNC(C)=O	0	1	1	5	-0.457	0	0	29.1	83.0601	73.095

## Sheet: MMS08_tid-20174-actives_26mms
	chembl-id	pot.(log,Ki)	pot.(nMol,Ki)	aromatic_smiles	non_stereo_aromatic_smieles	all-chembl-ids	no.-meas.	pref_name	accession	natoms	core	sub	sub_carbon_replacement	arorings	a_acc	a_don	a_heavy	logP(o/w)	RBC	rings	TPSA	vdw_vol	Weight
748	CHEMBL3685840	9.7	0.2	Cc1c(c(n(n1)Cc2ccc(cc2)NC(=O)c3cc4ccccc4[nH]3)C)CC(=O)O	Cc1c(c(n(n1)Cc2ccc(cc2)NC(=O)c3cc4ccccc4[nH]3)C)CC(=O)O	CHEMBL3685840	2	G protein-coupled receptor 44	Q9Y5Y4	30	Cc1nn(Cc2ccc(NC(=O)[*:1])cc2)c(C)c1CC(=O)O	[1*]c1cc2ccccc2[nH]1	Cc1cc2ccccc2[nH]1	2	0	1	10	2.406	0	2	15.79	171.156	131.178
749	CHEMBL3685841	9.7	0.2	Cc1c(c(n(n1)Cc2ccc(cc2)NC(=O)c3cc4ccc(cc4[nH]3)F)C)CC(=O)O	Cc1c(c(n(n1)Cc2ccc(cc2)NC(=O)c3cc4ccc(cc4[nH]3)F)C)CC(=O)O	CHEMBL3685841	2	G protein-coupled receptor 44	Q9Y5Y4	31	Cc1nn(Cc2ccc(NC(=O)[*:1])cc2)c(C)c1CC(=O)O	[1*]c1cc2ccc(F)cc2[nH]1	Cc1cc2ccc(F)cc2[nH]1	2	0	1	11	2.596	0	2	15.79	177.249	149.168
750	CHEMBL3685842	9.7	0.2	Cc1c(c(n(n1)Cc2ccc(cc2)NC(=O)c3cc4cc(ccc4[nH]3)F)C)CC(=O)O	Cc1c(c(n(n1)Cc2ccc(cc2)NC(=O)c3cc4cc(ccc4[nH]3)F)C)CC(=O)O	CHEMBL3685842	2	G protein-coupled receptor 44	Q9Y5Y4	31	Cc1nn(Cc2ccc(NC(=O)[*:1])cc2)c(C)c1CC(=O)O	[1*]c1cc2cc(F)ccc2[nH]1	Cc1cc2cc(F)ccc2[nH]1	2	0	1	11	2.596	0	2	15.79	177.249	149.168
751	CHEMBL3690172	9.7	0.2	Cc1c(c(n(n1)Cc2ccc(cc2)NC(=O)c3cc4ccc(cc4o3)Cl)C)CC(=O)O	Cc1c(c(n(n1)Cc2ccc(cc2)NC(=O)c3cc4ccc(cc4o3)Cl)C)CC(=O)O	CHEMBL3690172	2	G protein-coupled receptor 44	Q9Y5Y4	31	Cc1nn(Cc2ccc(NC(=O)[*:1])cc2)c(C)c1CC(=O)O	[1*]c1cc2ccc(Cl)cc2o1	Cc1cc2ccc(Cl)cc2o1	2	0	0	11	3.019	0	2	13.14	188.321	166.607
752	CHEMBL3685864	9.7	0.2	Cc1c(c(n(n1)Cc2ccc(cc2)NC(=O)c3ccc(cc3)C(C)(C)C)C)CC(=O)O	Cc1c(c(n(n1)Cc2ccc(cc2)NC(=O)c3ccc(cc3)C(C)(C)C)C)CC(=O)O	CHEMBL3685864	2	G protein-coupled receptor 44	Q9Y5Y4	31	Cc1nn(Cc2ccc(NC(=O)[*:1])cc2)c(C)c1CC(=O)O	[1*]c1ccc(C(C)(C)C)cc1	Cc1ccc(C(C)(C)C)cc1	1	0	0	11	4.5575	0	1	0	203.802	148.249
753	CHEMBL3685838	9.52	0.3	Cc1c(c(n(n1)Cc2ccc(cc2)NC(=O)c3cc4cc(ccc4o3)Cl)C)CC(=O)O	Cc1c(c(n(n1)Cc2ccc(cc2)NC(=O)c3cc4cc(ccc4o3)Cl)C)CC(=O)O	CHEMBL3685838	2	G protein-coupled receptor 44	Q9Y5Y4	31	Cc1nn(Cc2ccc(NC(=O)[*:1])cc2)c(C)c1CC(=O)O	[1*]c1cc2cc(Cl)ccc2o1	Cc1cc2cc(Cl)ccc2o1	2	0	0	11	3.019	0	2	13.14	188.321	166.607
754	CHEMBL3685844	9.52	0.3	Cc1c(c(n(n1)Cc2ccc(cc2)NC(=O)c3cc4ccccc4s3)C)CC(=O)O	Cc1c(c(n(n1)Cc2ccc(cc2)NC(=O)c3cc4ccccc4s3)C)CC(=O)O	CHEMBL3685844	2	G protein-coupled receptor 44	Q9Y5Y4	30	Cc1nn(Cc2ccc(NC(=O)[*:1])cc2)c(C)c1CC(=O)O	[1*]c1cc2ccccc2s1	Cc1cc2ccccc2s1	2	0	0	10	3.205	0	2	0	181.136	148.229
755	CHEMBL3685846	9.4	0.4	CCn1c2ccccc2cc1C(=O)Nc3ccc(cc3)Cn4c(c(c(n4)C)CC(=O)O)C	CCn1c2ccccc2cc1C(=O)Nc3ccc(cc3)Cn4c(c(c(n4)C)CC(=O)O)C	CHEMBL3685846	2	G protein-coupled receptor 44	Q9Y5Y4	32	Cc1nn(Cc2ccc(NC(=O)[*:1])cc2)c(C)c1CC(=O)O	[1*]c1cc2ccccc2n1CC	Cc1cc2ccccc2n1CC	2	0	0	12	3.302	1	2	4.93	210.76	159.232
756	CHEMBL3685836	9.22	0.6	Cc1c(c(n(n1)Cc2ccc(cc2)NC(=O)c3cc4cc(ccc4o3)OC)C)CC(=O)O	Cc1c(c(n(n1)Cc2ccc(cc2)NC(=O)c3cc4cc(ccc4o3)OC)C)CC(=O)O	CHEMBL3685836	2	G protein-coupled receptor 44	Q9Y5Y4	32	Cc1nn(Cc2ccc(NC(=O)[*:1])cc2)c(C)c1CC(=O)O	[1*]c1cc2cc(OC)ccc2o1	Cc1cc2cc(OC)ccc2o1	2	1	0	12	2.383	1	2	22.37	198.603	162.188
757	CHEMBL3685834	9.1	0.8	Cc1c2cc(ccc2oc1C(=O)Nc3ccc(cc3)Cn4c(c(c(n4)C)CC(=O)O)C)F	Cc1c2cc(ccc2oc1C(=O)Nc3ccc(cc3)Cn4c(c(c(n4)C)CC(=O)O)C)F	CHEMBL3685834	2	G protein-coupled receptor 44	Q9Y5Y4	32	Cc1nn(Cc2ccc(NC(=O)[*:1])cc2)c(C)c1CC(=O)O	[1*]c1oc2ccc(F)cc2c1C	Cc1oc2ccc(F)cc2c1C	2	0	0	12	2.837	0	2	13.14	194.035	164.179
758	CHEMBL3685845	9.1	0.8	Cc1c(c(n(n1)Cc2ccc(cc2)NC(=O)c3cc4ccccc4n3C)C)CC(=O)O	Cc1c(c(n(n1)Cc2ccc(cc2)NC(=O)c3cc4ccccc4n3C)C)CC(=O)O	CHEMBL3685845	2	G protein-coupled receptor 44	Q9Y5Y4	31	Cc1nn(Cc2ccc(NC(=O)[*:1])cc2)c(C)c1CC(=O)O	[1*]c1cc2ccccc2n1C	Cc1cc2ccccc2n1C	2	0	0	11	2.961	0	2	4.93	192.232	145.205
759	CHEMBL3685863	8.96	1.1	Cc1c(c(n(n1)Cc2ccc(cc2)NC(=O)/C=C/c3ccc(cc3)Cl)C)CC(=O)O	Cc1c(c(n(n1)Cc2ccc(cc2)NC(=O)C=Cc3ccc(cc3)Cl)C)CC(=O)O	CHEMBL3685863	2	G protein-coupled receptor 44	Q9Y5Y4	30	Cc1nn(Cc2ccc(NC(=O)[*:1])cc2)c(C)c1CC(=O)O	[1*]/C=C/c1ccc(Cl)cc1	C/C=C/c1ccc(Cl)cc1	1	0	0	10	3.44	1	1	0	185.654	152.624
760	CHEMBL3685839	8.92	1.2	Cc1c(c(n(n1)Cc2ccc(cc2)NC(=O)c3cc4cccc(c4o3)OC)C)CC(=O)O	Cc1c(c(n(n1)Cc2ccc(cc2)NC(=O)c3cc4cccc(c4o3)OC)C)CC(=O)O	CHEMBL3685839	2	G protein-coupled receptor 44	Q9Y5Y4	32	Cc1nn(Cc2ccc(NC(=O)[*:1])cc2)c(C)c1CC(=O)O	[1*]c1cc2cccc(OC)c2o1	Cc1cc2cccc(OC)c2o1	2	1	0	12	2.344	1	2	22.37	198.603	162.188
761	CHEMBL3685837	8.89	1.3	Cc1c2cccc(c2oc1C(=O)Nc3ccc(cc3)Cn4c(c(c(n4)C)CC(=O)O)C)F	Cc1c2cccc(c2oc1C(=O)Nc3ccc(cc3)Cn4c(c(c(n4)C)CC(=O)O)C)F	CHEMBL3685837	2	G protein-coupled receptor 44	Q9Y5Y4	32	Cc1nn(Cc2ccc(NC(=O)[*:1])cc2)c(C)c1CC(=O)O	[1*]c1oc2c(F)cccc2c1C	Cc1oc2c(F)cccc2c1C	2	0	0	12	2.798	0	2	13.14	194.035	164.179
762	CHEMBL3690169	8.66	2.2	Cc1c2cccc(c2oc1C(=O)Nc3ccc(cc3)Cn4c(c(c(n4)C)CC(=O)O)C)Cl	Cc1c2cccc(c2oc1C(=O)Nc3ccc(cc3)Cn4c(c(c(n4)C)CC(=O)O)C)Cl	CHEMBL3690169	2	G protein-coupled receptor 44	Q9Y5Y4	32	Cc1nn(Cc2ccc(NC(=O)[*:1])cc2)c(C)c1CC(=O)O	[1*]c1oc2c(Cl)cccc2c1C	Cc1oc2c(Cl)cccc2c1C	2	0	0	12	3.237	0	2	13.14	206.849	180.634
763	CHEMBL3685856	8.6	2.5	Cc1c(c(n(n1)Cc2ccc(cc2)NC(=O)c3ccc4ccccc4c3)C)CC(=O)O	Cc1c(c(n(n1)Cc2ccc(cc2)NC(=O)c3ccc4ccccc4c3)C)CC(=O)O	CHEMBL3685856	2	G protein-coupled receptor 44	Q9Y5Y4	31	Cc1nn(Cc2ccc(NC(=O)[*:1])cc2)c(C)c1CC(=O)O	[1*]c1ccc2ccccc2c1	Cc1ccc2ccccc2c1	2	0	0	11	3.6339	0	2	0	195.808	142.201
764	CHEMBL3685866	8.6	2.5	Cc1cc(c(cc1Br)C)C(=O)Nc2ccc(cc2)Cn3c(c(c(n3)C)CC(=O)O)C	Cc1cc(c(cc1Br)C)C(=O)Nc2ccc(cc2)Cn3c(c(c(n3)C)CC(=O)O)C	CHEMBL3685866	2	G protein-coupled receptor 44	Q9Y5Y4	30	Cc1nn(Cc2ccc(NC(=O)[*:1])cc2)c(C)c1CC(=O)O	[1*]c1cc(C)c(Br)cc1C	Cc1cc(C)c(Br)cc1C	1	0	0	10	3.668	0	1	0	198.686	199.091
765	CHEMBL3685878	8.6	2.5	Cc1c(c(n(n1)Cc2ccc(cc2)NC(=O)c3cccc4c3CCCC4)C)CC(=O)O	Cc1c(c(n(n1)Cc2ccc(cc2)NC(=O)c3cccc4c3CCCC4)C)CC(=O)O	CHEMBL3685878	2	G protein-coupled receptor 44	Q9Y5Y4	31	Cc1nn(Cc2ccc(NC(=O)[*:1])cc2)c(C)c1CC(=O)O	[1*]c1cccc2c1CCCC2	Cc1cccc2c1CCCC2	1	0	0	11	4.1065	0	2	0	195.808	146.233
766	CHEMBL3685857	8.59	2.6	Cc1c(c(n(n1)Cc2ccc(cc2)NC(=O)c3ccc(c(c3)Cl)Cl)C)CC(=O)O	Cc1c(c(n(n1)Cc2ccc(cc2)NC(=O)c3ccc(c(c3)Cl)Cl)C)CC(=O)O	CHEMBL3685857	2	G protein-coupled receptor 44	Q9Y5Y4	29	Cc1nn(Cc2ccc(NC(=O)[*:1])cc2)c(C)c1CC(=O)O	[1*]c1ccc(Cl)c(Cl)c1	Cc1ccc(Cl)c(Cl)c1	1	0	0	9	3.423	0	1	0	167.506	161.031
767	CHEMBL3685860	8.57	2.7	Cc1cc(ccc1C(=O)Nc2ccc(cc2)Cn3c(c(c(n3)C)CC(=O)O)C)C(F)(F)F	Cc1cc(ccc1C(=O)Nc2ccc(cc2)Cn3c(c(c(n3)C)CC(=O)O)C)C(F)(F)F	CHEMBL3685860	2	G protein-coupled receptor 44	Q9Y5Y4	32	Cc1nn(Cc2ccc(NC(=O)[*:1])cc2)c(C)c1CC(=O)O	[1*]c1ccc(C(F)(F)F)cc1C	Cc1ccc(C(F)(F)F)cc1C	1	0	0	12	3.47176	0	1	0	185.027	174.165
768	CHEMBL3685850	8.54	2.9	Cc1c(c(n(n1)Cc2ccc(cc2)NC(=O)c3ccc(cc3)C(F)(F)F)C)CC(=O)O	Cc1c(c(n(n1)Cc2ccc(cc2)NC(=O)c3ccc(cc3)C(F)(F)F)C)CC(=O)O	CHEMBL3685850	2	G protein-coupled receptor 44	Q9Y5Y4	31	Cc1nn(Cc2ccc(NC(=O)[*:1])cc2)c(C)c1CC(=O)O	[1*]c1ccc(C(F)(F)F)cc1	Cc1ccc(C(F)(F)F)cc1	1	0	0	11	3.13876	0	1	0	166.499	160.138
769	CHEMBL3685874	8.51	3.1	Cc1cc2ccccc2cc1C(=O)Nc3ccc(cc3)Cn4c(c(c(n4)C)CC(=O)O)C	Cc1cc2ccccc2cc1C(=O)Nc3ccc(cc3)Cn4c(c(c(n4)C)CC(=O)O)C	CHEMBL3685874	2	G protein-coupled receptor 44	Q9Y5Y4	32	Cc1nn(Cc2ccc(NC(=O)[*:1])cc2)c(C)c1CC(=O)O	[1*]c1cc2ccccc2cc1C	Cc1cc2ccccc2cc1C	2	0	0	12	4.1378	0	2	0	214.335	156.228
770	CHEMBL3685855	8.46	3.5	Cc1c(c(n(n1)Cc2ccc(cc2)NC(=O)c3ccc(cc3)Cl)C)CC(=O)O	Cc1c(c(n(n1)Cc2ccc(cc2)NC(=O)c3ccc(cc3)Cl)C)CC(=O)O	CHEMBL3685855	2	G protein-coupled receptor 44	Q9Y5Y4	28	Cc1nn(Cc2ccc(NC(=O)[*:1])cc2)c(C)c1CC(=O)O	[1*]c1ccc(Cl)cc1	Cc1ccc(Cl)cc1	1	0	0	8	2.796	0	1	0	148.599	126.586
771	CHEMBL3690195	8.42	3.8	Cc1c(c(n(n1)Cc2ccc(cc2)NC(=O)c3csc4c3cccc4)C)CC(=O)O	Cc1c(c(n(n1)Cc2ccc(cc2)NC(=O)c3csc4c3cccc4)C)CC(=O)O	CHEMBL3690195	2	G protein-coupled receptor 44	Q9Y5Y4	30	Cc1nn(Cc2ccc(NC(=O)[*:1])cc2)c(C)c1CC(=O)O	[1*]c1csc2ccccc12	Cc1csc2ccccc12	2	0	0	10	3.286	0	2	0	181.136	148.229
772	CHEMBL3685865	8.41	3.9	Cc1cc(ccc1C(=O)Nc2ccc(cc2)Cn3c(c(c(n3)C)CC(=O)O)C)Br	Cc1cc(ccc1C(=O)Nc2ccc(cc2)Cn3c(c(c(n3)C)CC(=O)O)C)Br	CHEMBL3685865	2	G protein-coupled receptor 44	Q9Y5Y4	29	Cc1nn(Cc2ccc(NC(=O)[*:1])cc2)c(C)c1CC(=O)O	[1*]c1ccc(Br)cc1C	Cc1ccc(Br)cc1C	1	0	0	9	3.335	0	1	0	180.158	185.064
773	CHEMBL3685862	8.4	4	Cc1c(c(n(n1)Cc2ccc(cc2)NC(=O)/C=C/c3ccccc3)C)CC(=O)O	Cc1c(c(n(n1)Cc2ccc(cc2)NC(=O)C=Cc3ccccc3)C)CC(=O)O	CHEMBL3685862	2	G protein-coupled receptor 44	Q9Y5Y4	29	Cc1nn(Cc2ccc(NC(=O)[*:1])cc2)c(C)c1CC(=O)O	[1*]/C=C/c1ccccc1	C/C=C/c1ccccc1	1	0	0	9	3.3607	1	1	0	166.747	118.179
774	CHEMBL3975799	8.4	4	Cc1c(c(n(n1)Cc2ccc(cc2)NC(=O)C3C4CC5CC(C4)CC3C5)C)CC(=O)O	Cc1c(c(n(n1)Cc2ccc(cc2)NC(=O)C3C4CC5CC(C4)CC3C5)C)CC(=O)O	CHEMBL3975799	2	G protein-coupled receptor 44	Q9Y5Y4	31	Cc1nn(Cc2ccc(NC(=O)[*:1])cc2)c(C)c1CC(=O)O	[1*]C1C2CC3CC(C2)CC1C3	CC1C2CC3CC(C2)CC1C3	0	0	0	11	5.2719	0	3	0	187.813	150.265
775	CHEMBL3685872	8.24	5.7	Cc1c(c(n(n1)Cc2ccc(cc2)NC(=O)c3cc4ccccc4cc3Cl)C)CC(=O)O	Cc1c(c(n(n1)Cc2ccc(cc2)NC(=O)c3cc4ccccc4cc3Cl)C)CC(=O)O	CHEMBL3685872	2	G protein-coupled receptor 44	Q9Y5Y4	32	Cc1nn(Cc2ccc(NC(=O)[*:1])cc2)c(C)c1CC(=O)O	[1*]c1cc2ccccc2cc1Cl	Cc1cc2ccccc2cc1Cl	2	0	0	12	4.09	0	2	0	214.715	176.646
776	CHEMBL3685859	8.13	7.4	Cc1c(c(n(n1)Cc2ccc(cc2)NC(=O)CCc3ccccc3)C)CC(=O)O	Cc1c(c(n(n1)Cc2ccc(cc2)NC(=O)CCc3ccccc3)C)CC(=O)O	CHEMBL3685859	2	G protein-coupled receptor 44	Q9Y5Y4	29	Cc1nn(Cc2ccc(NC(=O)[*:1])cc2)c(C)c1CC(=O)O	[1*]CCc1ccccc1	CCCc1ccccc1	1	0	0	9	3.6337	2	1	0	166.747	120.195
777	CHEMBL3685853	8.11	7.7	Cc1ccc(cc1)C(=O)Nc2ccc(cc2)Cn3c(c(c(n3)C)CC(=O)O)C	Cc1ccc(cc1)C(=O)Nc2ccc(cc2)Cn3c(c(c(n3)C)CC(=O)O)C	CHEMBL3685853	2	G protein-coupled receptor 44	Q9Y5Y4	28	Cc1nn(Cc2ccc(NC(=O)[*:1])cc2)c(C)c1CC(=O)O	[1*]c1ccc(C)cc1	Cc1ccc(C)cc1	1	0	0	8	2.8438	0	1	0	148.22	106.168
778	CHEMBL3690193	8.06	8.8	Cc1c(c(n(n1)Cc2ccc(cc2)NC(=O)c3coc4c3cccc4)C)CC(=O)O	Cc1c(c(n(n1)Cc2ccc(cc2)NC(=O)c3coc4c3cccc4)C)CC(=O)O	CHEMBL3690193	2	G protein-coupled receptor 44	Q9Y5Y4	30	Cc1nn(Cc2ccc(NC(=O)[*:1])cc2)c(C)c1CC(=O)O	[1*]c1coc2ccccc12	Cc1coc2ccccc12	2	0	0	10	2.471	0	2	13.14	169.414	132.162
779	CHEMBL3685876	8.03	9.3	Cc1c(c(n(n1)Cc2ccc(cc2)NC(=O)c3ccc(cc3Cl)Br)C)CC(=O)O	Cc1c(c(n(n1)Cc2ccc(cc2)NC(=O)c3ccc(cc3Cl)Br)C)CC(=O)O	CHEMBL3685876	2	G protein-coupled receptor 44	Q9Y5Y4	29	Cc1nn(Cc2ccc(NC(=O)[*:1])cc2)c(C)c1CC(=O)O	[1*]c1ccc(Br)cc1Cl	Cc1ccc(Br)cc1Cl	1	0	0	9	3.629	0	1	0	180.538	205.482
780	CHEMBL3685877	7.91	12.4	Cc1c(c(n(n1)Cc2ccc(cc2)NC(=O)c3ccc(cc3Br)Cl)C)CC(=O)O	Cc1c(c(n(n1)Cc2ccc(cc2)NC(=O)c3ccc(cc3Br)Cl)C)CC(=O)O	CHEMBL3685877	2	G protein-coupled receptor 44	Q9Y5Y4	29	Cc1nn(Cc2ccc(NC(=O)[*:1])cc2)c(C)c1CC(=O)O	[1*]c1ccc(Cl)cc1Br	Cc1ccc(Cl)cc1Br	1	0	0	9	3.629	0	1	0	180.538	205.482
781	CHEMBL3685854	7.89	12.9	Cc1c(c(n(n1)Cc2ccc(cc2)NC(=O)c3ccc(cc3)OC)C)CC(=O)O	Cc1c(c(n(n1)Cc2ccc(cc2)NC(=O)c3ccc(cc3)OC)C)CC(=O)O	CHEMBL3685854	2	G protein-coupled receptor 44	Q9Y5Y4	29	Cc1nn(Cc2ccc(NC(=O)[*:1])cc2)c(C)c1CC(=O)O	[1*]c1ccc(OC)cc1	Cc1ccc(OC)cc1	1	1	0	9	2.16	1	1	9.23	158.881	122.167
782	CHEMBL3685861	7.89	12.9	Cc1ccc(c(c1)C)C(=O)Nc2ccc(cc2)Cn3c(c(c(n3)C)CC(=O)O)C	Cc1ccc(c(c1)C)C(=O)Nc2ccc(cc2)Cn3c(c(c(n3)C)CC(=O)O)C	CHEMBL3685861	2	G protein-coupled receptor 44	Q9Y5Y4	29	Cc1nn(Cc2ccc(NC(=O)[*:1])cc2)c(C)c1CC(=O)O	[1*]c1ccc(C)cc1C	Cc1ccc(C)cc1C	1	0	0	9	3.3477	0	1	0	166.747	120.195
783	CHEMBL3685879	7.84	14.6	Cc1c(c(n(n1)Cc2ccc(cc2)NC(=O)c3ccc4ccccc4c3Br)C)CC(=O)O	Cc1c(c(n(n1)Cc2ccc(cc2)NC(=O)c3ccc4ccccc4c3Br)C)CC(=O)O	CHEMBL3685879	2	G protein-coupled receptor 44	Q9Y5Y4	32	Cc1nn(Cc2ccc(NC(=O)[*:1])cc2)c(C)c1CC(=O)O	[1*]c1ccc2ccccc2c1Br	Cc1ccc2ccccc2c1Br	2	0	0	12	4.22	0	2	0	227.746	221.097
784	CHEMBL3685868	7.79	16.2	Cc1c(c(n(n1)Cc2ccc(cc2)NC(=O)c3ccc(cc3F)Cl)C)CC(=O)O	Cc1c(c(n(n1)Cc2ccc(cc2)NC(=O)c3ccc(cc3F)Cl)C)CC(=O)O	CHEMBL3685868	2	G protein-coupled receptor 44	Q9Y5Y4	29	Cc1nn(Cc2ccc(NC(=O)[*:1])cc2)c(C)c1CC(=O)O	[1*]c1ccc(Cl)cc1F	Cc1ccc(Cl)cc1F	1	0	0	9	2.984	0	1	0	154.692	144.576
785	CHEMBL3685851	7.79	16.3	Cc1cc(ccc1C(=O)Nc2ccc(cc2)Cn3c(c(c(n3)C)CC(=O)O)C)Cl	Cc1cc(ccc1C(=O)Nc2ccc(cc2)Cn3c(c(c(n3)C)CC(=O)O)C)Cl	CHEMBL3685851	2	G protein-coupled receptor 44	Q9Y5Y4	29	Cc1nn(Cc2ccc(NC(=O)[*:1])cc2)c(C)c1CC(=O)O	[1*]c1ccc(Cl)cc1C	Cc1ccc(Cl)cc1C	1	0	0	9	3.129	0	1	0	167.127	140.613
786	CHEMBL3685867	7.75	17.9	Cc1c(c(n(n1)Cc2ccc(cc2)NC(=O)c3ccc(cc3Cl)Cl)C)CC(=O)O	Cc1c(c(n(n1)Cc2ccc(cc2)NC(=O)c3ccc(cc3Cl)Cl)C)CC(=O)O	CHEMBL3685867	2	G protein-coupled receptor 44	Q9Y5Y4	29	Cc1nn(Cc2ccc(NC(=O)[*:1])cc2)c(C)c1CC(=O)O	[1*]c1ccc(Cl)cc1Cl	Cc1ccc(Cl)cc1Cl	1	0	0	9	3.423	0	1	0	167.506	161.031
787	CHEMBL3685880	7.72	18.9	Cc1ccc(c(c1)C(=O)Nc2ccc(cc2)Cn3c(c(c(n3)C)CC(=O)O)C)Br	Cc1ccc(c(c1)C(=O)Nc2ccc(cc2)Cn3c(c(c(n3)C)CC(=O)O)C)Br	CHEMBL3685880	2	G protein-coupled receptor 44	Q9Y5Y4	29	Cc1nn(Cc2ccc(NC(=O)[*:1])cc2)c(C)c1CC(=O)O	[1*]c1cc(C)ccc1Br	Cc1cc(C)ccc1Br	1	0	0	9	3.335	0	1	0	180.158	185.064
788	CHEMBL3685858	7.55	28.3	Cc1c(c(n(n1)Cc2ccc(cc2)NC(=O)c3ccc4ccccc4n3)C)CC(=O)O	Cc1c(c(n(n1)Cc2ccc(cc2)NC(=O)c3ccc4ccccc4n3)C)CC(=O)O	CHEMBL3685858	2	G protein-coupled receptor 44	Q9Y5Y4	31	Cc1nn(Cc2ccc(NC(=O)[*:1])cc2)c(C)c1CC(=O)O	[1*]c1ccc2ccccc2n1	Cc1ccc2ccccc2n1	2	1	0	11	2.5379	0	2	12.89	189.683	143.189
789	CHEMBL3685869	7.53	29.3	Cc1ccc(c(c1)F)C(=O)Nc2ccc(cc2)Cn3c(c(c(n3)C)CC(=O)O)C	Cc1ccc(c(c1)F)C(=O)Nc2ccc(cc2)Cn3c(c(c(n3)C)CC(=O)O)C	CHEMBL3685869	2	G protein-coupled receptor 44	Q9Y5Y4	29	Cc1nn(Cc2ccc(NC(=O)[*:1])cc2)c(C)c1CC(=O)O	[1*]c1ccc(C)cc1F	Cc1ccc(C)cc1F	1	0	0	9	2.69	0	1	0	154.313	124.158
790	CHEMBL3685882	7.53	29.8	Cc1c(c(n(n1)Cc2ccc(cc2)NC(=O)C3CCCCC3)C)CC(=O)O	Cc1c(c(n(n1)Cc2ccc(cc2)NC(=O)C3CCCCC3)C)CC(=O)O	CHEMBL3685882	2	G protein-coupled receptor 44	Q9Y5Y4	27	Cc1nn(Cc2ccc(NC(=O)[*:1])cc2)c(C)c1CC(=O)O	[1*]C1CCCCC1	CC1CCCCC1	0	0	0	7	4.1443	0	1	0	129.692	98.189
791	CHEMBL3685852	7.51	30.8	Cc1c(c(n(n1)Cc2ccc(cc2)NC(=O)c3ccccc3)C)CC(=O)O	Cc1c(c(n(n1)Cc2ccc(cc2)NC(=O)c3ccccc3)C)CC(=O)O	CHEMBL3685852	2	G protein-coupled receptor 44	Q9Y5Y4	27	Cc1nn(Cc2ccc(NC(=O)[*:1])cc2)c(C)c1CC(=O)O	[1*]c1ccccc1	Cc1ccccc1	1	0	0	7	2.3749	0	1	0	129.692	92.141
792	CHEMBL3685875	7.44	36	Cc1c2ccccc2ccc1C(=O)Nc3ccc(cc3)Cn4c(c(c(n4)C)CC(=O)O)C	Cc1c2ccccc2ccc1C(=O)Nc3ccc(cc3)Cn4c(c(c(n4)C)CC(=O)O)C	CHEMBL3685875	2	G protein-coupled receptor 44	Q9Y5Y4	32	Cc1nn(Cc2ccc(NC(=O)[*:1])cc2)c(C)c1CC(=O)O	[1*]c1ccc2ccccc2c1C	Cc1ccc2ccccc2c1C	2	0	0	12	4.0618	0	2	0	214.335	156.228
793	CHEMBL3690194	7.43	37.2	Cc1c(c(n(n1)Cc2ccc(cc2)NC(=O)c3c[nH]c4c3cccc4)C)CC(=O)O	Cc1c(c(n(n1)Cc2ccc(cc2)NC(=O)c3c[nH]c4c3cccc4)C)CC(=O)O	CHEMBL3690194	2	G protein-coupled receptor 44	Q9Y5Y4	30	Cc1nn(Cc2ccc(NC(=O)[*:1])cc2)c(C)c1CC(=O)O	[1*]c1c[nH]c2ccccc12	Cc1c[nH]c2ccccc12	2	0	1	10	2.405	0	2	15.79	171.156	131.178
794	CHEMBL3685884	7.35	44.6	Cc1c(c(n(n1)Cc2ccc(cc2)NC(=O)C3CCC3)C)CC(=O)O	Cc1c(c(n(n1)Cc2ccc(cc2)NC(=O)C3CCC3)C)CC(=O)O	CHEMBL3685884	2	G protein-coupled receptor 44	Q9Y5Y4	25	Cc1nn(Cc2ccc(NC(=O)[*:1])cc2)c(C)c1CC(=O)O	[1*]C1CCC1	CC1CCC1	0	0	0	5	2.9185	0	1	0	92.6374	70.135
795	CHEMBL3685843	7.19	63.9	Cc1c2ccccc2n(c1C(=O)Nc3ccc(cc3)Cn4c(c(c(n4)C)CC(=O)O)C)C	Cc1c2ccccc2n(c1C(=O)Nc3ccc(cc3)Cn4c(c(c(n4)C)CC(=O)O)C)C	CHEMBL3685843	2	G protein-coupled receptor 44	Q9Y5Y4	32	Cc1nn(Cc2ccc(NC(=O)[*:1])cc2)c(C)c1CC(=O)O	[1*]c1c(C)c2ccccc2n1C	Cc1c(C)c2ccccc2n1C	2	0	0	12	3.218	0	2	4.93	210.76	159.232
796	CHEMBL3685870	7.1	80.2	Cc1ccc(c(c1)C(F)(F)F)C(=O)Nc2ccc(cc2)Cn3c(c(c(n3)C)CC(=O)O)C	Cc1ccc(c(c1)C(F)(F)F)C(=O)Nc2ccc(cc2)Cn3c(c(c(n3)C)CC(=O)O)C	CHEMBL3685870	2	G protein-coupled receptor 44	Q9Y5Y4	32	Cc1nn(Cc2ccc(NC(=O)[*:1])cc2)c(C)c1CC(=O)O	[1*]c1ccc(C)cc1C(F)(F)F	Cc1ccc(C)cc1C(F)(F)F	1	0	0	12	3.47176	0	1	0	185.027	174.165
797	CHEMBL3685873	6.26	553	Cc1cc(c(c(c1)C)C(=O)Nc2ccc(cc2)Cn3c(c(c(n3)C)CC(=O)O)C)C	Cc1cc(c(c(c1)C)C(=O)Nc2ccc(cc2)Cn3c(c(c(n3)C)CC(=O)O)C)C	CHEMBL3685873	2	G protein-coupled receptor 44	Q9Y5Y4	30	Cc1nn(Cc2ccc(NC(=O)[*:1])cc2)c(C)c1CC(=O)O	[1*]c1c(C)cc(C)cc1C	Cc1c(C)cc(C)cc1C	1	0	0	10	3.8516	0	1	0	185.275	134.222
798	CHEMBL3685871	5.48	3319	Cc1c(c(n(n1)Cc2ccc(cc2)NC(=O)c3ccc(cc3F)C(F)(F)F)C)CC(=O)O	Cc1c(c(n(n1)Cc2ccc(cc2)NC(=O)c3ccc(cc3F)C(F)(F)F)C)CC(=O)O	CHEMBL3685871	2	G protein-coupled receptor 44	Q9Y5Y4	32	Cc1nn(Cc2ccc(NC(=O)[*:1])cc2)c(C)c1CC(=O)O	[1*]c1ccc(C(F)(F)F)cc1F	Cc1ccc(C(F)(F)F)cc1F	1	0	0	12	3.32676	0	1	0	172.592	178.128

## Sheet: MMS09_tid-278-actives_20mms
	chembl-id	pot.(log,Ki)	pot.(nMol,Ki)	aromatic_smiles	non_stereo_aromatic_smieles	all-chembl-ids	no.-meas.	pref_name	accession	natoms	core	sub	sub_carbon_replacement	arorings	a_acc	a_don	a_heavy	logP(o/w)	RBC	rings	TPSA	vdw_vol	Weight
111	CHEMBL200779	9	1	CCCn1c2c(c(=O)n(c1=O)CCC)nc([nH]2)c3cnn(c3)Cc4nc(no4)c5ccccc5	CCCn1c2c(c(=O)n(c1=O)CCC)nc([nH]2)c3cnn(c3)Cc4nc(no4)c5ccccc5	CHEMBL200779	1	Adenosine A2b receptor	P29275	34	CCCn1c(=O)c2nc(-c3cnn(C[*:1])c3)[nH]c2n(CCC)c1=O	[1*]c1nc(-c2ccccc2)no1	Cc1nc(-c2ccccc2)no1	2	2	0	12	1.612	1	2	38.92	193.09	160.176
112	CHEMBL380284	7.74	18	CCCn1c2c(c(=O)n(c1=O)CCC)nc([nH]2)c3cnn(c3)Cc4ccc(cc4)Cl	CCCn1c2c(c(=O)n(c1=O)CCC)nc([nH]2)c3cnn(c3)Cc4ccc(cc4)Cl	CHEMBL380284	1	Adenosine A2b receptor	P29275	30	CCCn1c(=O)c2nc(-c3cnn(C[*:1])c3)[nH]c2n(CCC)c1=O	[1*]c1ccc(Cl)cc1	Cc1ccc(Cl)cc1	1	0	0	8	2.796	0	1	0	148.599	126.586
113	CHEMBL210938	7.74	18	CCCn1c2c(c(=O)n(c1=O)CCC)nc([nH]2)c3cnn(c3)Cc4cccc(c4)Cl	CCCn1c2c(c(=O)n(c1=O)CCC)nc([nH]2)c3cnn(c3)Cc4cccc(c4)Cl	CHEMBL210938	1	Adenosine A2b receptor	P29275	30	CCCn1c(=O)c2nc(-c3cnn(C[*:1])c3)[nH]c2n(CCC)c1=O	[1*]c1cccc(Cl)c1	Cc1cccc(Cl)c1	1	0	0	8	2.833	0	1	0	148.599	126.586
114	CHEMBL200370	7.72	19	CCCn1c2c(c(=O)n(c1=O)CCC)nc([nH]2)c3cnn(c3)Cc4nc(no4)c5ccccc5Cl	CCCn1c2c(c(=O)n(c1=O)CCC)nc([nH]2)c3cnn(c3)Cc4nc(no4)c5ccccc5Cl	CHEMBL200370	1	Adenosine A2b receptor	P29275	35	CCCn1c(=O)c2nc(-c3cnn(C[*:1])c3)[nH]c2n(CCC)c1=O	[1*]c1nc(-c2ccccc2Cl)no1	Cc1nc(-c2ccccc2Cl)no1	2	2	0	13	2.202	1	2	38.92	211.996	194.621
115	CHEMBL207434	7.7	20	CCCn1c2c(c(=O)n(c1=O)CCC)nc([nH]2)c3cnn(c3)Cc4ccc(cc4)C(F)(F)F	CCCn1c2c(c(=O)n(c1=O)CCC)nc([nH]2)c3cnn(c3)Cc4ccc(cc4)C(F)(F)F	CHEMBL207434	1	Adenosine A2b receptor	P29275	33	CCCn1c(=O)c2nc(-c3cnn(C[*:1])c3)[nH]c2n(CCC)c1=O	[1*]c1ccc(C(F)(F)F)cc1	Cc1ccc(C(F)(F)F)cc1	1	0	0	11	3.13876	0	1	0	166.499	160.138
116	CHEMBL378652	7.7	20	CCCn1c2c(c(=O)n(c1=O)CCC)nc([nH]2)c3cnn(c3)Cc4ccccc4Cl	CCCn1c2c(c(=O)n(c1=O)CCC)nc([nH]2)c3cnn(c3)Cc4ccccc4Cl	CHEMBL378652	1	Adenosine A2b receptor	P29275	30	CCCn1c(=O)c2nc(-c3cnn(C[*:1])c3)[nH]c2n(CCC)c1=O	[1*]c1ccccc1Cl	Cc1ccccc1Cl	1	0	0	8	2.794	0	1	0	148.599	126.586
117	CHEMBL372084	7.68	21	CCCn1c2c(c(=O)n(c1=O)CCC)nc([nH]2)c3cnn(c3)Cc4nc(no4)c5ccc(cc5)Cl	CCCn1c2c(c(=O)n(c1=O)CCC)nc([nH]2)c3cnn(c3)Cc4nc(no4)c5ccc(cc5)Cl	CHEMBL372084	1	Adenosine A2b receptor	P29275	35	CCCn1c(=O)c2nc(-c3cnn(C[*:1])c3)[nH]c2n(CCC)c1=O	[1*]c1nc(-c2ccc(Cl)cc2)no1	Cc1nc(-c2ccc(Cl)cc2)no1	2	2	0	13	2.204	1	2	38.92	211.996	194.621
118	CHEMBL200780	7.66	22	CCCn1c2c(c(=O)n(c1=O)CCC)nc([nH]2)c3cnn(c3)CC(=O)Nc4ccccc4Cl	CCCn1c2c(c(=O)n(c1=O)CCC)nc([nH]2)c3cnn(c3)CC(=O)Nc4ccccc4Cl	CHEMBL200780	1	Adenosine A2b receptor	P29275	33	CCCn1c(=O)c2nc(-c3cnn(C[*:1])c3)[nH]c2n(CCC)c1=O	[1*]C(=O)Nc1ccccc1Cl	CC(=O)Nc1ccccc1Cl	1	1	1	11	1.787	1	1	29.1	186.61	169.611
119	CHEMBL379474	7.66	22	CCCn1c2c(c(=O)n(c1=O)CCC)nc([nH]2)c3cnn(c3)Cc4ccc(cc4)F	CCCn1c2c(c(=O)n(c1=O)CCC)nc([nH]2)c3cnn(c3)Cc4ccc(cc4)F	CHEMBL379474	1	Adenosine A2b receptor	P29275	30	CCCn1c(=O)c2nc(-c3cnn(C[*:1])c3)[nH]c2n(CCC)c1=O	[1*]c1ccc(F)cc1	Cc1ccc(F)cc1	1	0	0	8	2.357	0	1	0	135.785	110.131
120	CHEMBL378598	7.66	22	CCCn1c2c(c(=O)n(c1=O)CCC)nc([nH]2)c3cnn(c3)Cc4cc(ccc4Cl)C(F)(F)F	CCCn1c2c(c(=O)n(c1=O)CCC)nc([nH]2)c3cnn(c3)Cc4cc(ccc4Cl)C(F)(F)F	CHEMBL378598	2	Adenosine A2b receptor	P29275	34	CCCn1c(=O)c2nc(-c3cnn(C[*:1])c3)[nH]c2n(CCC)c1=O	[1*]c1cc(C(F)(F)F)ccc1Cl	Cc1cc(C(F)(F)F)ccc1Cl	1	0	0	12	3.76576	0	1	0	185.406	194.583
121	CHEMBL210649	7.55	28	CCCn1c2c(c(=O)n(c1=O)CCC)nc([nH]2)c3cnn(c3)Cc4ccccc4F	CCCn1c2c(c(=O)n(c1=O)CCC)nc([nH]2)c3cnn(c3)Cc4ccccc4F	CHEMBL210649	1	Adenosine A2b receptor	P29275	30	CCCn1c(=O)c2nc(-c3cnn(C[*:1])c3)[nH]c2n(CCC)c1=O	[1*]c1ccccc1F	Cc1ccccc1F	1	0	0	8	2.355	0	1	0	135.785	110.131
122	CHEMBL209174	7.54	29	CCCn1c2c(c(=O)n(c1=O)CCC)nc([nH]2)c3cnn(c3)Cc4cc(ccc4Cl)Cl	CCCn1c2c(c(=O)n(c1=O)CCC)nc([nH]2)c3cnn(c3)Cc4cc(ccc4Cl)Cl	CHEMBL209174	1	Adenosine A2b receptor	P29275	31	CCCn1c(=O)c2nc(-c3cnn(C[*:1])c3)[nH]c2n(CCC)c1=O	[1*]c1cc(Cl)ccc1Cl	Cc1cc(Cl)ccc1Cl	1	0	0	9	3.423	0	1	0	167.506	161.031
123	CHEMBL370380	7.49	32	CCCn1c2c(c(=O)n(c1=O)CCC)nc([nH]2)c3cnn(c3)Cc4nc(no4)c5cccc(c5)Cl	CCCn1c2c(c(=O)n(c1=O)CCC)nc([nH]2)c3cnn(c3)Cc4nc(no4)c5cccc(c5)Cl	CHEMBL370380	1	Adenosine A2b receptor	P29275	35	CCCn1c(=O)c2nc(-c3cnn(C[*:1])c3)[nH]c2n(CCC)c1=O	[1*]c1nc(-c2cccc(Cl)c2)no1	Cc1nc(-c2cccc(Cl)c2)no1	2	2	0	13	2.241	1	2	38.92	211.996	194.621
124	CHEMBL210747	7.48	33	CCCn1c2c(c(=O)n(c1=O)CCC)nc([nH]2)c3cnn(c3)Cc4ccccc4C	CCCn1c2c(c(=O)n(c1=O)CCC)nc([nH]2)c3cnn(c3)Cc4ccccc4C	CHEMBL210747	1	Adenosine A2b receptor	P29275	30	CCCn1c(=O)c2nc(-c3cnn(C[*:1])c3)[nH]c2n(CCC)c1=O	[1*]c1ccccc1C	Cc1ccccc1C	1	0	0	8	2.8418	0	1	0	148.22	106.168
125	CHEMBL210150	7.47	34	CCCn1c2c(c(=O)n(c1=O)CCC)nc([nH]2)c3cnn(c3)Cc4cccc(c4)OC	CCCn1c2c(c(=O)n(c1=O)CCC)nc([nH]2)c3cnn(c3)Cc4cccc(c4)OC	CHEMBL210150	1	Adenosine A2b receptor	P29275	31	CCCn1c(=O)c2nc(-c3cnn(C[*:1])c3)[nH]c2n(CCC)c1=O	[1*]c1cccc(OC)c1	Cc1cccc(OC)c1	1	1	0	9	2.197	1	1	9.23	158.881	122.167
126	CHEMBL210212	7.46	35	CCCn1c2c(c(=O)n(c1=O)CCC)nc([nH]2)c3cnn(c3)Cc4ccc(c(c4)F)F	CCCn1c2c(c(=O)n(c1=O)CCC)nc([nH]2)c3cnn(c3)Cc4ccc(c(c4)F)F	CHEMBL210212	1	Adenosine A2b receptor	P29275	31	CCCn1c(=O)c2nc(-c3cnn(C[*:1])c3)[nH]c2n(CCC)c1=O	[1*]c1ccc(F)c(F)c1	Cc1ccc(F)c(F)c1	1	0	0	9	2.545	0	1	0	141.879	128.121
127	CHEMBL378570	7.44	36	CCCn1c2c(c(=O)n(c1=O)CCC)nc([nH]2)c3cnn(c3)Cc4cccc(c4)C	CCCn1c2c(c(=O)n(c1=O)CCC)nc([nH]2)c3cnn(c3)Cc4cccc(c4)C	CHEMBL378570	1	Adenosine A2b receptor	P29275	30	CCCn1c(=O)c2nc(-c3cnn(C[*:1])c3)[nH]c2n(CCC)c1=O	[1*]c1cccc(C)c1	Cc1cccc(C)c1	1	0	0	8	2.8808	0	1	0	148.22	106.168
128	CHEMBL208110	7.43	37	CCCn1c2c(c(=O)n(c1=O)CCC)nc([nH]2)c3cnn(c3)Cc4ccccc4C(F)(F)F	CCCn1c2c(c(=O)n(c1=O)CCC)nc([nH]2)c3cnn(c3)Cc4ccccc4C(F)(F)F	CHEMBL208110	1	Adenosine A2b receptor	P29275	33	CCCn1c(=O)c2nc(-c3cnn(C[*:1])c3)[nH]c2n(CCC)c1=O	[1*]c1ccccc1C(F)(F)F	Cc1ccccc1C(F)(F)F	1	0	0	11	3.13676	0	1	0	166.499	160.138
129	CHEMBL210683	7.43	37	CCCn1c2c(c(=O)n(c1=O)CCC)nc([nH]2)c3cnn(c3)Cc4ccc(cc4)OC	CCCn1c2c(c(=O)n(c1=O)CCC)nc([nH]2)c3cnn(c3)Cc4ccc(cc4)OC	CHEMBL210683	1	Adenosine A2b receptor	P29275	31	CCCn1c(=O)c2nc(-c3cnn(C[*:1])c3)[nH]c2n(CCC)c1=O	[1*]c1ccc(OC)cc1	Cc1ccc(OC)cc1	1	1	0	9	2.16	1	1	9.23	158.881	122.167
130	CHEMBL380219	7.43	37	CCCn1c2c(c(=O)n(c1=O)CCC)nc([nH]2)c3cnn(c3)Cc4ccccc4OC	CCCn1c2c(c(=O)n(c1=O)CCC)nc([nH]2)c3cnn(c3)Cc4ccccc4OC	CHEMBL380219	1	Adenosine A2b receptor	P29275	31	CCCn1c(=O)c2nc(-c3cnn(C[*:1])c3)[nH]c2n(CCC)c1=O	[1*]c1ccccc1OC	Cc1ccccc1OC	1	1	0	9	2.158	1	1	9.23	158.881	122.167
131	CHEMBL199732	7.42	38	CCCn1c2c(c(=O)n(c1=O)CCC)nc([nH]2)c3cnn(c3)Cc4nc(on4)c5ccccc5Cl	CCCn1c2c(c(=O)n(c1=O)CCC)nc([nH]2)c3cnn(c3)Cc4nc(on4)c5ccccc5Cl	CHEMBL199732	1	Adenosine A2b receptor	P29275	35	CCCn1c(=O)c2nc(-c3cnn(C[*:1])c3)[nH]c2n(CCC)c1=O	[1*]c1noc(-c2ccccc2Cl)n1	Cc1noc(-c2ccccc2Cl)n1	2	2	0	13	2.202	1	2	38.92	211.996	194.621
132	CHEMBL380821	7.41	39	CCCn1c2c(c(=O)n(c1=O)CCC)nc([nH]2)c3cnn(c3)Cc4nc(on4)c5ccc(cc5)Cl	CCCn1c2c(c(=O)n(c1=O)CCC)nc([nH]2)c3cnn(c3)Cc4nc(on4)c5ccc(cc5)Cl	CHEMBL380821	1	Adenosine A2b receptor	P29275	35	CCCn1c(=O)c2nc(-c3cnn(C[*:1])c3)[nH]c2n(CCC)c1=O	[1*]c1noc(-c2ccc(Cl)cc2)n1	Cc1noc(-c2ccc(Cl)cc2)n1	2	2	0	13	2.204	1	2	38.92	211.996	194.621
133	CHEMBL207524	7.4	40	CCCn1c2c(c(=O)n(c1=O)CCC)nc([nH]2)c3cnn(c3)Cc4ccc(cc4)C	CCCn1c2c(c(=O)n(c1=O)CCC)nc([nH]2)c3cnn(c3)Cc4ccc(cc4)C	CHEMBL207524	1	Adenosine A2b receptor	P29275	30	CCCn1c(=O)c2nc(-c3cnn(C[*:1])c3)[nH]c2n(CCC)c1=O	[1*]c1ccc(C)cc1	Cc1ccc(C)cc1	1	0	0	8	2.8438	0	1	0	148.22	106.168
134	CHEMBL210609	7.36	44	CCCn1c2c(c(=O)n(c1=O)CCC)nc([nH]2)c3cnn(c3)Cc4cccc(c4F)C	CCCn1c2c(c(=O)n(c1=O)CCC)nc([nH]2)c3cnn(c3)Cc4cccc(c4F)C	CHEMBL210609	1	Adenosine A2b receptor	P29275	31	CCCn1c(=O)c2nc(-c3cnn(C[*:1])c3)[nH]c2n(CCC)c1=O	[1*]c1cccc(C)c1F	Cc1cccc(C)c1F	1	0	0	9	2.651	0	1	0	154.313	124.158
135	CHEMBL200349	7.27	54	CCCn1c2c(c(=O)n(c1=O)CCC)nc([nH]2)c3cnn(c3)Cc4nc(no4)c5ccc(cc5)C	CCCn1c2c(c(=O)n(c1=O)CCC)nc([nH]2)c3cnn(c3)Cc4nc(no4)c5ccc(cc5)C	CHEMBL200349	1	Adenosine A2b receptor	P29275	35	CCCn1c(=O)c2nc(-c3cnn(C[*:1])c3)[nH]c2n(CCC)c1=O	[1*]c1nc(-c2ccc(C)cc2)no1	Cc1nc(-c2ccc(C)cc2)no1	2	2	0	13	1.91	1	2	38.92	211.617	174.203
136	CHEMBL210213	7.24	58	CCCn1c2c(c(=O)n(c1=O)CCC)nc([nH]2)c3cnn(c3)Cc4cccc(c4F)Cl	CCCn1c2c(c(=O)n(c1=O)CCC)nc([nH]2)c3cnn(c3)Cc4cccc(c4F)Cl	CHEMBL210213	1	Adenosine A2b receptor	P29275	31	CCCn1c(=O)c2nc(-c3cnn(C[*:1])c3)[nH]c2n(CCC)c1=O	[1*]c1cccc(Cl)c1F	Cc1cccc(Cl)c1F	1	0	0	9	2.945	0	1	0	154.692	144.576
137	CHEMBL209217	7.13	74	CCCn1c2c(c(=O)n(c1=O)CCC)nc([nH]2)c3cnn(c3)CCc4ccccc4	CCCn1c2c(c(=O)n(c1=O)CCC)nc([nH]2)c3cnn(c3)CCc4ccccc4	CHEMBL209217	1	Adenosine A2b receptor	P29275	30	CCCn1c(=O)c2nc(-c3cnn(C[*:1])c3)[nH]c2n(CCC)c1=O	[1*]Cc1ccccc1	CCc1ccccc1	1	0	0	8	3.0208	1	1	0	148.22	106.168
138	CHEMBL427016	7.09	82	CCCn1c2c(c(=O)n(c1=O)CCC)nc([nH]2)c3cnn(c3)Cc4cc(on4)c5ccc(cc5)Cl	CCCn1c2c(c(=O)n(c1=O)CCC)nc([nH]2)c3cnn(c3)Cc4cc(on4)c5ccc(cc5)Cl	CHEMBL427016	1	Adenosine A2b receptor	P29275	35	CCCn1c(=O)c2nc(-c3cnn(C[*:1])c3)[nH]c2n(CCC)c1=O	[1*]c1cc(-c2ccc(Cl)cc2)on1	Cc1cc(-c2ccc(Cl)cc2)on1	2	1	0	13	2.962	1	2	26.03	218.121	193.633
139	CHEMBL210319	7	100	CCCn1c2c(c(=O)n(c1=O)CCC)nc([nH]2)c3cnn(c3)CCCc4ccccc4	CCCn1c2c(c(=O)n(c1=O)CCC)nc([nH]2)c3cnn(c3)CCCc4ccccc4	CHEMBL210319	1	Adenosine A2b receptor	P29275	31	CCCn1c(=O)c2nc(-c3cnn(C[*:1])c3)[nH]c2n(CCC)c1=O	[1*]CCc1ccccc1	CCCc1ccccc1	1	0	0	9	3.6337	2	1	0	166.747	120.195
140	CHEMBL200154	6.95	111	CCCn1c2c(c(=O)n(c1=O)CCC)nc([nH]2)c3cnn(c3)Cc4cc(on4)c5ccccc5Cl	CCCn1c2c(c(=O)n(c1=O)CCC)nc([nH]2)c3cnn(c3)Cc4cc(on4)c5ccccc5Cl	CHEMBL200154	1	Adenosine A2b receptor	P29275	35	CCCn1c(=O)c2nc(-c3cnn(C[*:1])c3)[nH]c2n(CCC)c1=O	[1*]c1cc(-c2ccccc2Cl)on1	Cc1cc(-c2ccccc2Cl)on1	2	1	0	13	2.96	1	2	26.03	218.121	193.633
141	CHEMBL200350	6.89	128	CCCn1c2c(c(=O)n(c1=O)CCC)nc([nH]2)c3cnn(c3)Cc4nc(no4)c5cccc(c5)C	CCCn1c2c(c(=O)n(c1=O)CCC)nc([nH]2)c3cnn(c3)Cc4nc(no4)c5cccc(c5)C	CHEMBL200350	1	Adenosine A2b receptor	P29275	35	CCCn1c(=O)c2nc(-c3cnn(C[*:1])c3)[nH]c2n(CCC)c1=O	[1*]c1nc(-c2cccc(C)c2)no1	Cc1nc(-c2cccc(C)c2)no1	2	2	0	13	1.947	1	2	38.92	211.617	174.203
142	CHEMBL200146	6.87	134	CCCn1c2c(c(=O)n(c1=O)CCC)nc([nH]2)c3cnn(c3)Cc4nc(on4)c5cccc(c5)Cl	CCCn1c2c(c(=O)n(c1=O)CCC)nc([nH]2)c3cnn(c3)Cc4nc(on4)c5cccc(c5)Cl	CHEMBL200146	1	Adenosine A2b receptor	P29275	35	CCCn1c(=O)c2nc(-c3cnn(C[*:1])c3)[nH]c2n(CCC)c1=O	[1*]c1noc(-c2cccc(Cl)c2)n1	Cc1noc(-c2cccc(Cl)c2)n1	2	2	0	13	2.241	1	2	38.92	211.996	194.621
143	CHEMBL200417	6.79	163	CCCn1c2c(c(=O)n(c1=O)CCC)nc([nH]2)c3cnn(c3)Cc4cc(on4)c5cccc(c5)Cl	CCCn1c2c(c(=O)n(c1=O)CCC)nc([nH]2)c3cnn(c3)Cc4cc(on4)c5cccc(c5)Cl	CHEMBL200417	1	Adenosine A2b receptor	P29275	35	CCCn1c(=O)c2nc(-c3cnn(C[*:1])c3)[nH]c2n(CCC)c1=O	[1*]c1cc(-c2cccc(Cl)c2)on1	Cc1cc(-c2cccc(Cl)c2)on1	2	1	0	13	2.999	1	2	26.03	218.121	193.633
144	CHEMBL210565	6.7	200	CCCn1c2c(c(=O)n(c1=O)CCC)nc([nH]2)c3cnn(c3)Cc4ccc(c(c4)C(F)(F)F)Cl	CCCn1c2c(c(=O)n(c1=O)CCC)nc([nH]2)c3cnn(c3)Cc4ccc(c(c4)C(F)(F)F)Cl	CHEMBL210565	1	Adenosine A2b receptor	P29275	34	CCCn1c(=O)c2nc(-c3cnn(C[*:1])c3)[nH]c2n(CCC)c1=O	[1*]c1ccc(Cl)c(C(F)(F)F)c1	Cc1ccc(Cl)c(C(F)(F)F)c1	1	0	0	12	3.76576	0	1	0	185.406	194.583
145	CHEMBL207482	6.62	240	CCCn1c2c(c(=O)n(c1=O)CCC)nc([nH]2)c3cnn(c3)Cc4cccc(c4F)F	CCCn1c2c(c(=O)n(c1=O)CCC)nc([nH]2)c3cnn(c3)Cc4cccc(c4F)F	CHEMBL207482	1	Adenosine A2b receptor	P29275	31	CCCn1c(=O)c2nc(-c3cnn(C[*:1])c3)[nH]c2n(CCC)c1=O	[1*]c1cccc(F)c1F	Cc1cccc(F)c1F	1	0	0	9	2.506	0	1	0	141.879	128.121
146	CHEMBL210614	6.44	360	CCCn1c2c(c(=O)n(c1=O)CCC)nc([nH]2)c3cnn(c3)Cc4cc(cc(c4F)Cl)C(F)(F)F	CCCn1c2c(c(=O)n(c1=O)CCC)nc([nH]2)c3cnn(c3)Cc4cc(cc(c4F)Cl)C(F)(F)F	CHEMBL210614	1	Adenosine A2b receptor	P29275	35	CCCn1c(=O)c2nc(-c3cnn(C[*:1])c3)[nH]c2n(CCC)c1=O	[1*]c1cc(C(F)(F)F)cc(Cl)c1F	Cc1cc(C(F)(F)F)cc(Cl)c1F	1	0	0	13	3.95376	0	1	0	191.499	212.573
147	CHEMBL210890	6.41	390	CCCn1c2c(c(=O)n(c1=O)CCC)nc([nH]2)c3cnn(c3)Cc4c(cccc4F)F	CCCn1c2c(c(=O)n(c1=O)CCC)nc([nH]2)c3cnn(c3)Cc4c(cccc4F)F	CHEMBL210890	1	Adenosine A2b receptor	P29275	31	CCCn1c(=O)c2nc(-c3cnn(C[*:1])c3)[nH]c2n(CCC)c1=O	[1*]c1c(F)cccc1F	Cc1c(F)cccc1F	1	0	0	9	2.506	0	1	0	141.879	128.121
148	CHEMBL211038	6.39	410	CCCn1c2c(c(=O)n(c1=O)CCC)nc([nH]2)c3cnn(c3)Cc4ccc(c(c4)C(F)(F)F)OC	CCCn1c2c(c(=O)n(c1=O)CCC)nc([nH]2)c3cnn(c3)Cc4ccc(c(c4)C(F)(F)F)OC	CHEMBL211038	1	Adenosine A2b receptor	P29275	35	CCCn1c(=O)c2nc(-c3cnn(C[*:1])c3)[nH]c2n(CCC)c1=O	[1*]c1ccc(OC)c(C(F)(F)F)c1	Cc1ccc(OC)c(C(F)(F)F)c1	1	0	0	13	3.12976	1	1	9.23	195.688	190.164
149	CHEMBL210482	6.19	640	CCCn1c2c(c(=O)n(c1=O)CCC)nc([nH]2)c3cnn(c3)Cc4ccc(c(c4)C(F)(F)F)F	CCCn1c2c(c(=O)n(c1=O)CCC)nc([nH]2)c3cnn(c3)Cc4ccc(c(c4)C(F)(F)F)F	CHEMBL210482	1	Adenosine A2b receptor	P29275	34	CCCn1c(=O)c2nc(-c3cnn(C[*:1])c3)[nH]c2n(CCC)c1=O	[1*]c1ccc(F)c(C(F)(F)F)c1	Cc1ccc(F)c(C(F)(F)F)c1	1	0	0	12	3.32676	0	1	0	172.592	178.128
150	CHEMBL378020	6.19	650	CCCn1c2c(c(=O)n(c1=O)CCC)nc([nH]2)c3cnn(c3)Cc4c(cc(cc4F)F)F	CCCn1c2c(c(=O)n(c1=O)CCC)nc([nH]2)c3cnn(c3)Cc4c(cc(cc4F)F)F	CHEMBL378020	1	Adenosine A2b receptor	P29275	32	CCCn1c(=O)c2nc(-c3cnn(C[*:1])c3)[nH]c2n(CCC)c1=O	[1*]c1c(F)cc(F)cc1F	Cc1c(F)cc(F)cc1F	1	0	0	10	2.733	0	1	0	147.972	146.111
151	CHEMBL379032	6.15	700	CCCn1c2c(c(=O)n(c1=O)CCC)nc([nH]2)c3cnn(c3)Cc4ccc(cc4F)F	CCCn1c2c(c(=O)n(c1=O)CCC)nc([nH]2)c3cnn(c3)Cc4ccc(cc4F)F	CHEMBL379032	1	Adenosine A2b receptor	P29275	31	CCCn1c(=O)c2nc(-c3cnn(C[*:1])c3)[nH]c2n(CCC)c1=O	[1*]c1ccc(F)cc1F	Cc1ccc(F)cc1F	1	0	0	9	2.545	0	1	0	141.879	128.121
152	CHEMBL208143	5.32	4800	CCCn1c2c(c(=O)n(c1=O)CCC)nc([nH]2)c3cnn(c3)Cc4cc(ccc4Cl)F	CCCn1c2c(c(=O)n(c1=O)CCC)nc([nH]2)c3cnn(c3)Cc4cc(ccc4Cl)F	CHEMBL208143	1	Adenosine A2b receptor	P29275	31	CCCn1c(=O)c2nc(-c3cnn(C[*:1])c3)[nH]c2n(CCC)c1=O	[1*]c1cc(F)ccc1Cl	Cc1cc(F)ccc1Cl	1	0	0	9	2.984	0	1	0	154.692	144.576

[truncated: 3 more sheets: MMS10_tid-280-actives_417mms, MMS11_tid-8-actives_44mms, MMS12_tid-8-actives_49mms]
